# Supplementary material for: (R,S P)-1-Diphenyl­phosphino-2-(1-ethoxy­ethyl)ferrocene
Source: Acta Crystallogr Sect E Struct Rep Online. 2008 Oct 22;64(Pt 11):m1448. doi: 10.1107/S1600536808033618 (PMC2959569; doi:10.1107/S1600536808033618)
Supplement: Supplementary file 2 [file e-64-m1448-Isup2.hkl]

# 
# h,k,l, Fc-squared, Fo-squared, sigma(Fo-squared) and status flag 
# 
data_I
_shelx_title ' R080328A in P2(1)2(1)2(1)' 
_shelx_refln_list_code          4 
_shelx_F_calc_maximum      187.50 
_exptl_crystal_F_000       928.00 
_reflns_d_resolution_high  0.8403 
 
loop_ 
 _symmetry_equiv_pos_as_xyz 
 'x, y, z' 
 '-x+1/2, -y, z+1/2' 
 '-x, y+1/2, -z+1/2' 
 'x+1/2, -y+1/2, -z' 
 
_cell_length_a    11.0034 
_cell_length_b    12.1913 
_cell_length_c    16.5987 
_cell_angle_alpha  90.000 
_cell_angle_beta   90.000 
_cell_angle_gamma  90.000 
 
_shelx_F_squared_multiplier     1.000 
 
loop_ 
 _refln_index_h 
 _refln_index_k 
 _refln_index_l 
 _refln_F_squared_calc 
 _refln_F_squared_meas 
 _refln_F_squared_sigma 
 _refln_observed_status 
   4   0   0     1469.98     1464.47     21.09 o 
   6   0   0     1948.61     2234.08     44.81 o 
   8   0   0     4181.83     4303.00    122.03 o 
  10   0   0       48.87       54.08      7.16 o 
  12   0   0        3.63       -6.22     12.43 o 
   1   1   0      189.04      214.01      2.32 o 
   2   1   0    10363.53    10243.36    190.56 o 
   3   1   0      122.97      132.39      3.30 o 
   4   1   0     8114.53     7765.43    112.55 o 
   5   1   0        3.94        4.83      1.43 o 
   6   1   0     1784.57     1723.14     24.70 o 
   7   1   0       67.22       59.32      4.91 o 
   8   1   0     2818.24     2762.82     67.30 o 
   9   1   0     2523.14     2545.17     75.35 o 
  10   1   0      166.86      179.32      8.75 o 
  11   1   0      199.18      203.49     14.67 o 
  12   1   0      179.00      175.05     23.48 o 
  13   1   0        9.27       17.33     14.86 o 
   0   2   0       44.16       59.68      3.02 o 
   1   2   0    10862.45     9739.48     92.98 o 
   2   2   0     9895.72     9147.18     82.10 o 
   3   2   0      114.59      119.98      3.37 o 
   4   2   0     1776.08     1701.67     22.34 o 
   5   2   0     4191.42     4486.61     72.08 o 
   6   2   0       79.89       47.71      3.69 o 
   7   2   0       10.20        7.97      2.68 o 
   8   2   0      152.19      160.78      9.08 o 
   9   2   0      864.91      820.47     31.58 o 
  10   2   0     1115.41     1187.33     47.94 o 
  11   2   0       69.41       65.74     10.73 o 
  12   2   0      754.82      814.61     43.60 o 
   1   3   0      267.89      254.50      4.11 o 
   2   3   0      100.19      111.39      2.55 o 
   3   3   0     8124.86     7671.77    105.68 o 
   4   3   0      897.78      793.85     12.34 o 
   5   3   0     2739.21     2662.09     42.26 o 
   6   3   0     1341.08     1255.36     32.38 o 
   7   3   0      431.76      451.44     16.60 o 
   8   3   0     1293.54     1272.70     42.77 o 
   9   3   0      117.75       89.89     11.24 o 
  10   3   0      865.70      943.28     37.67 o 
  11   3   0      588.91      626.36     27.28 o 
  12   3   0        1.14        8.03      6.15 o 
   0   4   0      940.90     1051.86     13.28 o 
   1   4   0     1481.71     1717.27     23.12 o 
   2   4   0      228.43      189.46      5.09 o 
   3   4   0       83.35       76.09      4.69 o 
   4   4   0      449.36      480.17      9.96 o 
   5   4   0      185.77      149.79      7.52 o 
   6   4   0       16.05       10.17      2.40 o 
   7   4   0       16.78       30.08      5.28 o 
   8   4   0      147.82      146.60     17.63 o 
   9   4   0       79.33       84.53     10.01 o 
  10   4   0      286.03      275.34     21.82 o 
  11   4   0      300.87      388.36     21.94 o 
  12   4   0      368.62      331.13     28.18 o 
   1   5   0       48.33       54.32      4.12 o 
   2   5   0      859.20      965.03     14.96 o 
   3   5   0       12.98       15.07      2.68 o 
   4   5   0       13.02       19.68      3.58 o 
   5   5   0     1691.35     1738.88     35.28 o 
   6   5   0     1620.86     1637.65     36.38 o 
   7   5   0     1660.83     1588.05     74.70 o 
   8   5   0     1189.35     1158.03     49.87 o 
   9   5   0     1789.70     1793.05     68.83 o 
  10   5   0     1141.93     1134.71     50.12 o 
  11   5   0     1653.44     1802.57     43.52 o 
  12   5   0      695.80      721.50     35.04 o 
   0   6   0      173.26      201.53      9.83 o 
   1   6   0     3295.85     3485.46     51.87 o 
   2   6   0      281.23      356.40     13.56 o 
   3   6   0     4441.43     4544.01     75.79 o 
   4   6   0     1199.26     1289.29     31.21 o 
   5   6   0      192.65      208.84     10.75 o 
   6   6   0     3049.46     3197.27     82.73 o 
   7   6   0        4.64        8.70      2.49 o 
   8   6   0       94.11      103.14     13.48 o 
   9   6   0       72.18       69.96      8.65 o 
  10   6   0      209.08      220.03     22.06 o 
  11   6   0       68.31       54.90      7.58 o 
   1   7   0       21.28       41.61      5.63 o 
   2   7   0     1248.99     1236.49     35.75 o 
   3   7   0     4391.13     4227.06     82.97 o 
   4   7   0     1981.93     1984.19     44.22 o 
   5   7   0     4138.02     4176.43    120.44 o 
   6   7   0        0.85        9.81      4.00 o 
   7   7   0      233.27      244.08     10.63 o 
   8   7   0       48.31       36.17      6.11 o 
   9   7   0      317.80      292.57     22.61 o 
  10   7   0       70.02       59.47      8.11 o 
  11   7   0        0.98       10.03      5.22 o 
   0   8   0      103.02       91.13     15.32 o 
   1   8   0     4354.84     4404.86     94.09 o 
   2   8   0     1075.40      996.10     25.51 o 
   3   8   0       41.84       35.11      7.59 o 
   4   8   0        5.69       10.69      5.87 o 
   5   8   0     1116.04     1126.26     30.86 o 
   6   8   0     3441.63     3420.03     29.18 o 
   7   8   0        6.74        9.35      4.28 o 
   8   8   0      462.81      450.41     18.88 o 
   9   8   0      237.48      231.80     27.25 o 
  10   8   0        1.54        3.74      4.96 o 
   1   9   0       12.93       14.98      5.75 o 
   2   9   0      109.03      104.31     12.09 o 
   3   9   0       49.23       57.38      6.66 o 
   4   9   0      196.01      200.26     16.65 o 
   5   9   0      718.72      715.41     28.73 o 
   6   9   0     1139.75     1075.80     38.57 o 
   7   9   0     2450.69     2386.23    100.84 o 
   8   9   0       48.30       28.19      5.29 o 
   9   9   0      531.18      550.04     31.18 o 
  10   9   0      112.07       75.95     12.00 o 
   0  10   0     1113.80     1044.25     44.89 o 
   1  10   0     2663.06     2897.46     81.14 o 
   2  10   0      460.55      456.88     21.86 o 
   3  10   0     3061.22     3165.91    117.06 o 
   4  10   0       51.06       56.10     11.63 o 
   5  10   0       84.12       78.39      8.76 o 
   6  10   0       11.54       15.76      3.77 o 
   7  10   0     1310.63     1205.52     48.70 o 
   8  10   0       25.09       23.67      8.90 o 
   9  10   0      612.02      581.12     29.98 o 
   1  11   0       89.14       98.30      9.68 o 
   2  11   0        2.10        3.43      5.73 o 
   3  11   0     2084.83     2228.81     70.25 o 
   4  11   0       31.65       37.07      8.91 o 
   5  11   0     2708.95     2733.05    101.13 o 
   6  11   0        1.68       -0.23      6.99 o 
   7  11   0     1046.99     1113.41     51.58 o 
   8  11   0      261.27      254.86     32.96 o 
   0  12   0     1024.29     1064.96     88.99 o 
   1  12   0      594.89      603.61     25.62 o 
   2  12   0      367.72      354.74     19.46 o 
   3  12   0      136.14      135.68     13.19 o 
   4  12   0      428.84      435.83     25.17 o 
   5  12   0      447.17      435.47     28.47 o 
   6  12   0      363.88      378.23     37.83 o 
   7  12   0       29.60       24.11      7.72 o 
   1  13   0        9.83       14.76      7.58 o 
   2  13   0     1453.93     1513.51     55.74 o 
   3  13   0       79.48       80.29     12.65 o 
   4  13   0     1400.86     1476.27     67.64 o 
   5  13   0        2.38        8.58      8.10 o 
   0  14   0     1023.57     1177.37     76.64 o 
   1  14   0      591.56      603.60     37.84 o 
   2  14   0      223.98      199.98     21.42 o 
   3  14   0      385.27      393.24     26.83 o 
   1   0   1     8952.67     8258.54     94.38 o 
   2   0   1       20.87       20.74      2.43 o 
   3   0   1     3717.50     3558.14     51.82 o 
   4   0   1      102.39      107.12      3.44 o 
   5   0   1      746.73      767.10     11.76 o 
   6   0   1     2136.43     2006.87     28.44 o 
   7   0   1       22.09       23.31      2.84 o 
   8   0   1     3495.40     3524.66     71.31 o 
   9   0   1      347.21      369.83     16.15 o 
  10   0   1     3047.61     3239.71    110.31 o 
  11   0   1      138.50      106.78     16.33 o 
  12   0   1      745.62      707.88     40.22 o 
  13   0   1      135.78      123.67     21.62 o 
 -13   1   1      153.09      121.50     29.23 o 
 -12   1   1      522.36      493.27     37.31 o 
 -11   1   1       37.38       39.53      8.58 o 
 -10   1   1      412.39      439.50     15.21 o 
  -9   1   1      458.53      466.02     18.53 o 
  -8   1   1      303.89      328.57     11.43 o 
  -7   1   1     1102.92     1020.62     28.92 o 
  -6   1   1      464.23      500.56     13.92 o 
  -5   1   1     1108.11     1100.24     16.02 o 
  -4   1   1     2707.21     2679.47     24.36 o 
  -3   1   1      543.81      545.33      8.99 o 
  -2   1   1    11397.30    10869.75     80.70 o 
  -1   1   1    11420.95    10566.18     95.75 o 
   0   1   1     6964.22     6460.97    236.26 o 
   1   1   1    11285.48    10356.07    110.62 o 
   2   1   1    11891.79    11296.26    145.28 o 
   3   1   1      533.40      540.83      9.54 o 
   4   1   1     2505.72     2530.39     35.97 o 
   5   1   1     1018.89     1027.77     16.03 o 
   6   1   1      457.64      500.93     14.48 o 
   7   1   1     1097.73     1020.71     29.33 o 
   8   1   1      296.59      312.13     11.22 o 
   9   1   1      517.13      527.01     17.82 o 
  10   1   1      403.14      411.52     14.04 o 
  11   1   1       35.08       40.18      5.82 o 
  12   1   1      475.54      477.28     37.92 o 
  13   1   1      154.63       99.00     25.83 o 
 -12   2   1      201.66      171.93     27.65 o 
 -11   2   1      249.33      270.57     19.69 o 
 -10   2   1     1047.92     1053.96     41.82 o 
  -9   2   1      103.83       96.28     11.87 o 
  -8   2   1      138.72      133.46      8.96 o 
  -7   2   1     1229.41     1219.44     31.34 o 
  -6   2   1     4331.92     4212.33    109.23 o 
  -5   2   1      216.73      216.95      5.35 o 
  -4   2   1     6719.34     6433.39     88.52 o 
  -3   2   1     2589.16     2567.51     31.58 o 
  -2   2   1      471.06      464.27      6.35 o 
  -1   2   1     4451.68     4148.90     49.36 o 
   0   2   1        7.37       10.76      1.90 o 
   1   2   1     4625.73     4179.27     38.46 o 
   2   2   1      362.31      391.73      7.17 o 
   3   2   1     2486.40     2473.39     21.45 o 
   4   2   1     6636.90     6398.61    113.98 o 
   5   2   1      208.97      201.45      8.25 o 
   6   2   1     4317.79     4296.29     66.62 o 
   7   2   1     1225.88     1202.07     32.85 o 
   8   2   1       99.76      111.87      7.78 o 
   9   2   1       77.18       86.05      8.91 o 
  10   2   1      926.05      901.60     36.77 o 
  11   2   1      247.87      290.45     26.91 o 
  12   2   1      192.44      164.18     25.13 o 
 -12   3   1      794.36      834.91     49.65 o 
 -11   3   1      624.16      630.00     27.29 o 
 -10   3   1      413.95      437.61     23.38 o 
  -9   3   1      335.88      314.60     12.57 o 
  -8   3   1     1787.86     1856.23     52.72 o 
  -7   3   1     1641.36     1644.83     41.77 o 
  -6   3   1     1804.69     1926.91     39.12 o 
  -5   3   1     3154.65     3182.58     44.51 o 
  -4   3   1      250.65      264.20      7.42 o 
  -3   3   1     1021.97      976.19     11.63 o 
  -2   3   1     3148.35     3100.33     34.60 o 
  -1   3   1     7285.56     6818.30     55.28 o 
   0   3   1      778.66      827.82      9.43 o 
   1   3   1     7440.96     6860.94     54.09 o 
   2   3   1     2728.79     2802.41     29.02 o 
   3   3   1      983.90      913.42      8.36 o 
   4   3   1      342.41      344.59      6.39 o 
   5   3   1     3076.92     3066.21     67.13 o 
   6   3   1     1676.00     1819.00     39.69 o 
   7   3   1     1525.72     1569.75     38.31 o 
   8   3   1     1741.64     1818.97     51.97 o 
   9   3   1      346.55      342.08     16.90 o 
  10   3   1      392.29      417.54     23.05 o 
  11   3   1      650.24      697.33     32.05 o 
  12   3   1      816.90      828.75     52.92 o 
 -12   4   1      134.30      151.00     19.56 o 
 -11   4   1       25.21       25.92      7.47 o 
 -10   4   1     1257.19     1346.07     59.33 o 
  -9   4   1      125.73      139.35     11.87 o 
  -8   4   1     1908.18     1802.79     52.03 o 
  -7   4   1      266.60      276.15     13.02 o 
  -6   4   1     2062.75     1993.27     41.80 o 
  -5   4   1     1654.35     1603.63     33.53 o 
  -4   4   1     1245.43     1340.07     19.83 o 
  -3   4   1     4345.66     4281.07     75.08 o 
  -2   4   1      181.22      183.69      5.31 o 
  -1   4   1      633.82      671.26      7.38 o 
   0   4   1      478.85      470.42      5.52 o 
   1   4   1      775.96      787.67     11.09 o 
   2   4   1      251.14      227.27      5.09 o 
   3   4   1     4328.37     4290.74     54.25 o 
   4   4   1     1321.57     1425.94     23.27 o 
   5   4   1     1730.52     1685.38     27.19 o 
   6   4   1     2106.90     2062.95     49.30 o 
   7   4   1      253.47      249.91     11.95 o 
   8   4   1     1854.83     1818.63     57.27 o 
   9   4   1      141.58      145.24     14.31 o 
  10   4   1     1341.53     1415.24     61.31 o 
  11   4   1       43.44       44.43      7.18 o 
  12   4   1      148.36      149.25     18.32 o 
 -12   5   1       72.18       43.86     13.65 o 
 -11   5   1      263.56      220.96     25.28 o 
 -10   5   1      521.56      504.39     15.18 o 
  -9   5   1       30.12       24.91      6.00 o 
  -8   5   1      302.30      280.92     11.48 o 
  -7   5   1      875.26      865.67     22.50 o 
  -6   5   1      525.69      526.14     17.72 o 
  -5   5   1      334.07      332.55     13.41 o 
  -4   5   1     1909.84     1973.37     31.92 o 
  -3   5   1     1469.61     1464.42     21.50 o 
  -2   5   1     5485.29     5507.39     76.12 o 
  -1   5   1     3715.65     3580.51     43.59 o 
   0   5   1     1533.24     1630.20     21.35 o 
   1   5   1     3942.88     3857.40     51.14 o 
   2   5   1     5488.83     5432.07     83.78 o 
   3   5   1     1404.40     1396.30     22.88 o 
   4   5   1     1976.20     2100.74     39.44 o 
   5   5   1      397.90      401.49     14.97 o 
   6   5   1      533.50      506.56     17.08 o 
   7   5   1      961.86      936.46     34.35 o 
   8   5   1      291.98      317.19     17.99 o 
   9   5   1       48.10       45.30      8.31 o 
  10   5   1      476.83      483.18     12.50 o 
  11   5   1      209.36      188.19     18.65 o 
  12   5   1       91.48       71.04     11.24 o 
 -11   6   1      846.34      814.58     40.14 o 
 -10   6   1      172.78      168.32     19.41 o 
  -9   6   1      720.15      743.90     29.20 o 
  -8   6   1      546.38      498.38     20.75 o 
  -7   6   1     1639.80     1602.72     39.60 o 
  -6   6   1      284.63      286.69     11.86 o 
  -5   6   1     1578.97     1572.62     35.15 o 
  -4   6   1     1954.34     1961.51     40.08 o 
  -3   6   1      856.07      783.10     25.33 o 
  -2   6   1     7994.09     7815.69    121.03 o 
  -1   6   1     1439.35     1464.28     23.99 o 
   0   6   1      120.67      113.57      9.28 o 
   1   6   1     1455.47     1510.83     27.89 o 
   2   6   1     7907.02     7652.44    126.36 o 
   3   6   1      888.80      833.15     26.85 o 
   4   6   1     1902.70     1908.81     38.85 o 
   5   6   1     1563.77     1629.61     36.46 o 
   6   6   1      240.56      242.62     11.69 o 
   7   6   1     1607.80     1622.84     56.33 o 
   8   6   1      619.47      597.88     26.24 o 
   9   6   1      741.14      756.75     31.16 o 
  10   6   1      133.00      139.66     15.01 o 
  11   6   1      844.18      865.50     46.83 o 
 -11   7   1      572.79      588.80     36.36 o 
 -10   7   1      431.44      430.29     21.97 o 
  -9   7   1      194.11      189.67     18.85 o 
  -8   7   1      376.96      383.42     17.72 o 
  -7   7   1     1160.29     1175.89     44.87 o 
  -6   7   1     2306.52     2478.73     63.62 o 
  -5   7   1      773.41      760.39     22.14 o 
  -4   7   1      364.48      360.42     14.12 o 
  -3   7   1     1663.48     1676.67     40.88 o 
  -2   7   1      122.98      124.52     15.33 o 
  -1   7   1     1955.79     2012.10     40.61 o 
   0   7   1     1679.25     1724.70     30.84 o 
   1   7   1     1832.01     1894.96     38.68 o 
   2   7   1       89.18       89.30     10.56 o 
   3   7   1     1763.19     1747.07     36.16 o 
   4   7   1      362.10      339.84     12.65 o 
   5   7   1      756.52      749.67     21.21 o 
   6   7   1     2521.82     2751.80     71.17 o 
   7   7   1     1098.60     1082.15     41.39 o 
   8   7   1      474.40      509.30     26.44 o 
   9   7   1      146.42      141.99     14.33 o 
  10   7   1      461.27      480.33     27.78 o 
  11   7   1      602.01      651.63     40.89 o 
 -10   8   1      488.69      488.32     33.49 o 
  -9   8   1      257.62      260.49     26.04 o 
  -8   8   1      401.21      403.45     21.00 o 
  -7   8   1      394.52      426.04     21.40 o 
  -6   8   1      127.32      139.44     12.83 o 
  -5   8   1      740.85      734.37     26.05 o 
  -4   8   1      665.17      664.98     21.38 o 
  -3   8   1     1766.87     1772.80     47.08 o 
  -2   8   1     1103.86     1123.76     30.23 o 
  -1   8   1      715.17      713.81     26.14 o 
   0   8   1     1479.13     1498.90     33.98 o 
   1   8   1      735.06      783.02     28.49 o 
   2   8   1     1100.10     1055.17     27.38 o 
   3   8   1     1883.25     1949.44     43.51 o 
   4   8   1      751.53      729.55     25.27 o 
   5   8   1      718.51      705.70     27.26 o 
   6   8   1      136.50      144.28     11.09 o 
   7   8   1      422.64      411.92     16.36 o 
   8   8   1      416.05      402.63     29.93 o 
   9   8   1      291.51      280.73     33.97 o 
  10   8   1      516.57      517.35     41.36 o 
 -10   9   1      170.68      158.74     17.97 o 
  -9   9   1      408.67      420.82     33.04 o 
  -8   9   1      775.99      798.91     35.18 o 
  -7   9   1      510.94      524.34     21.64 o 
  -6   9   1      488.62      478.12     12.99 o 
  -5   9   1      154.34      148.00     14.52 o 
  -4   9   1      115.84      113.78     12.73 o 
  -3   9   1      720.64      728.97     26.81 o 
  -2   9   1      415.47      421.88     15.71 o 
  -1   9   1     4044.04     4040.92    117.82 o 
   0   9   1      241.40      233.67     17.31 o 
   1   9   1     4185.19     4235.21    134.95 o 
   2   9   1      441.43      422.93     17.44 o 
   3   9   1      770.84      800.74     22.58 o 
   4   9   1      149.07      134.96     12.54 o 
   5   9   1      139.51      144.70     14.13 o 
   6   9   1      548.90      553.22     24.47 o 
   7   9   1      500.34      484.66     13.78 o 
   8   9   1      816.69      774.31     33.12 o 
   9   9   1      385.98      406.68     29.33 o 
  10   9   1      208.29      203.19     23.90 o 
  -9  10   1      788.14      800.00     33.33 o 
  -8  10   1      279.31      241.40     29.94 o 
  -7  10   1     1479.48     1449.28     58.26 o 
  -6  10   1       19.60       21.70      5.40 o 
  -5  10   1      620.56      595.01     22.56 o 
  -4  10   1      367.18      404.66     23.15 o 
  -3  10   1      291.43      279.67     15.90 o 
  -2  10   1      151.31      162.14     15.87 o 
  -1  10   1        9.04       18.11      5.20 o 
   0  10   1      592.03      558.98     18.74 o 
   1  10   1       11.36       13.08      5.32 o 
   2  10   1       96.16       90.82     12.08 o 
   3  10   1      369.26      335.40     10.38 o 
   4  10   1      308.43      325.26     11.85 o 
   5  10   1      565.84      567.12     21.32 o 
   6  10   1       24.61       21.98      5.40 o 
   7  10   1     1519.19     1539.47     63.73 o 
   8  10   1      304.14      273.21     32.10 o 
   9  10   1      805.76      826.74     38.51 o 
  -8  11   1      613.81      574.02     29.75 o 
  -7  11   1       80.94       89.48     11.14 o 
  -6  11   1      553.52      547.97     33.60 o 
  -5  11   1      565.66      534.84     19.95 o 
  -4  11   1      616.65      615.43     26.49 o 
  -3  11   1      451.21      487.68     22.79 o 
  -2  11   1      397.96      459.94     13.01 o 
  -1  11   1      910.29      874.65     32.07 o 
   0  11   1       80.45      106.53     11.21 o 
   1  11   1      828.70      799.88     30.83 o 
   2  11   1      358.95      373.78     16.16 o 
   3  11   1      425.69      420.33     18.84 o 
   4  11   1      611.29      567.99     14.05 o 
   5  11   1      614.98      616.03     24.21 o 
   6  11   1      625.20      636.77     30.18 o 
   7  11   1       92.08       78.69     15.31 o 
   8  11   1      647.22      625.83     33.89 o 
  -7  12   1      325.21      330.09     26.38 o 
  -6  12   1      158.49      124.63     16.98 o 
  -5  12   1      884.74      937.32     38.51 o 
  -4  12   1      838.80      827.77     33.22 o 
  -3  12   1      823.28      867.36     32.85 o 
  -2  12   1      984.49     1040.40     50.18 o 
  -1  12   1      393.71      420.16     14.42 o 
   0  12   1      402.49      381.29     14.21 o 
   1  12   1      368.15      389.92     24.49 o 
   2  12   1      990.71     1070.91     40.05 o 
   3  12   1      771.18      789.81     34.41 o 
   4  12   1      856.65      831.02     36.33 o 
   5  12   1      961.62      990.38     46.01 o 
   6  12   1      141.32      140.51     14.97 o 
   7  12   1      281.82      247.72     25.42 o 
  -5  13   1      210.26      188.00     20.86 o 
  -4  13   1      350.82      371.27     27.72 o 
  -3  13   1      437.28      475.40     28.05 o 
  -2  13   1      104.16      124.14     14.93 o 
  -1  13   1     1148.20     1180.56     43.27 o 
   0  13   1       23.88       27.23      8.33 o 
   1  13   1     1164.23     1144.06     59.66 o 
   2  13   1      146.20      140.39     15.67 o 
   3  13   1      418.34      368.73     21.27 o 
   4  13   1      336.00      294.51     27.59 o 
   5  13   1      181.87      184.52     22.54 o 
  -3  14   1      207.94      213.42     26.62 o 
  -2  14   1       80.66       81.29      9.67 o 
  -1  14   1      242.55      225.69     23.65 o 
   0  14   1      317.56      314.34     33.04 o 
   1  14   1      272.56      262.63     29.73 o 
   2  14   1       58.90       53.07      7.70 o 
   3  14   1      244.81      190.91     17.66 o 
   1   0   2     2134.47     1930.95     26.67 o 
   2   0   2    35155.85    32056.72    685.91 o 
   3   0   2     8098.60     7446.53     69.44 o 
   4   0   2      582.28      607.68      6.18 o 
   5   0   2     3400.82     3195.90     44.91 o 
   6   0   2     1918.55     2036.15     33.21 o 
   7   0   2      510.47      462.34     13.98 o 
   8   0   2       71.06       65.79      5.90 o 
   9   0   2     2230.60     2360.47     61.68 o 
  10   0   2      360.67      368.34     14.96 o 
  11   0   2       35.31       34.88      7.39 o 
  12   0   2      102.36      119.36     23.66 o 
  13   0   2       16.58       13.35      8.89 o 
 -12   1   2       34.37       39.07     14.34 o 
 -11   1   2     1432.14     1475.77     58.44 o 
 -10   1   2      366.66      371.01     15.90 o 
  -9   1   2     2114.07     2174.08     56.07 o 
  -8   1   2     1154.04     1146.12     27.21 o 
  -7   1   2      574.86      548.33     16.39 o 
  -6   1   2     1048.22     1068.14     28.21 o 
  -5   1   2     1680.13     1794.84     24.37 o 
  -4   1   2        7.35       10.86      1.64 o 
  -3   1   2     3270.44     3135.00     25.35 o 
  -2   1   2     5704.39     5506.65     61.86 o 
  -1   1   2    21434.93    19565.04    329.08 o 
   0   1   2      340.15      362.65      4.91 o 
   1   1   2    21445.10    19714.96    405.92 o 
   2   1   2     5503.95     5226.59     52.59 o 
   3   1   2     2815.41     2843.65     34.53 o 
   4   1   2       18.25       22.41      4.22 o 
   5   1   2     1547.02     1612.60     24.75 o 
   6   1   2     1168.52     1175.03     34.82 o 
   7   1   2      550.32      521.87     17.13 o 
   8   1   2     1061.63     1050.05     28.51 o 
   9   1   2     1984.76     1977.76     56.04 o 
  10   1   2      344.53      342.42     14.48 o 
  11   1   2     1282.85     1329.62     62.34 o 
  12   1   2       26.12       24.21      8.09 o 
 -12   2   2      376.23      344.81     52.38 o 
 -11   2   2      427.31      413.95     31.52 o 
 -10   2   2      103.33       93.29     10.19 o 
  -9   2   2     1426.16     1491.26     62.38 o 
  -8   2   2      362.38      378.60     15.84 o 
  -7   2   2     5395.00     5423.80    116.10 o 
  -6   2   2     2028.51     2000.11     33.17 o 
  -5   2   2     1701.76     1629.68     24.69 o 
  -4   2   2     1012.98      931.17     12.78 o 
  -3   2   2     2392.51     2362.33     21.41 o 
  -2   2   2      539.92      569.98     10.04 o 
  -1   2   2    10992.62    10379.65    137.41 o 
   0   2   2     6343.25     5802.30     45.48 o 
   1   2   2    11324.76    10577.06     78.69 o 
   2   2   2      466.36      519.34      6.83 o 
   3   2   2     2260.72     2227.60     31.07 o 
   4   2   2     1039.79      962.89     14.41 o 
   5   2   2     1652.80     1522.57     24.67 o 
   6   2   2     2187.96     2135.96     41.62 o 
   7   2   2     5135.40     5150.33    110.57 o 
   8   2   2      387.12      373.26     15.25 o 
   9   2   2     1341.46     1405.81     53.25 o 
  10   2   2      101.45       89.12      9.93 o 
  11   2   2      437.08      474.31     28.69 o 
  12   2   2      349.00      316.31     40.19 o 
 -12   3   2      352.96      371.50     40.83 o 
 -11   3   2      320.42      330.46     22.89 o 
 -10   3   2      692.11      700.93     32.55 o 
  -9   3   2      662.10      633.67     27.96 o 
  -8   3   2      465.00      447.74     17.70 o 
  -7   3   2      350.86      339.45     17.13 o 
  -6   3   2      166.72      154.46      8.02 o 
  -5   3   2      514.19      444.88     13.56 o 
  -4   3   2      256.47      274.22      5.35 o 
  -3   3   2     2803.08     2714.87     39.88 o 
  -2   3   2      153.64      157.04      5.99 o 
  -1   3   2      847.19      867.07     42.88 o 
   0   3   2     2330.66     2232.91     23.50 o 
   1   3   2     1134.52     1051.01     15.14 o 
   2   3   2      102.24      110.62      3.72 o 
   3   3   2     2730.60     2677.98     23.40 o 
   4   3   2      316.65      338.13      7.92 o 
   5   3   2      562.32      517.69     18.82 o 
   6   3   2      174.77      153.49      7.96 o 
   7   3   2      381.09      363.99     14.49 o 
   8   3   2      434.93      449.94     17.28 o 
   9   3   2      745.73      741.20     29.47 o 
  10   3   2      630.10      687.12     27.74 o 
  11   3   2      329.01      351.94     12.19 o 
  12   3   2      340.23      290.39     36.20 o 
 -12   4   2       72.57       70.94      9.22 o 
 -11   4   2       63.12       56.38      9.54 o 
 -10   4   2      157.68      166.61     14.08 o 
  -9   4   2      368.57      367.46     14.40 o 
  -8   4   2      853.41      803.31     24.71 o 
  -7   4   2     1025.53     1016.35     28.84 o 
  -6   4   2     1793.78     1816.90     34.74 o 
  -5   4   2     3250.90     3161.05     50.21 o 
  -4   4   2     3068.36     3220.20     47.45 o 
  -3   4   2     1218.92     1227.68     15.78 o 
  -2   4   2     2387.52     2444.22     32.67 o 
  -1   4   2     2739.32     2967.57     32.49 o 
   0   4   2     4727.64     4478.98     40.64 o 
   1   4   2     2736.33     2895.18     22.98 o 
   2   4   2     2461.95     2481.26     30.52 o 
   3   4   2     1332.72     1324.24     20.66 o 
   4   4   2     3098.98     3152.06     51.88 o 
   5   4   2     3197.03     3268.40     86.38 o 
   6   4   2     1769.80     1798.08     43.08 o 
   7   4   2      905.51      935.47     27.11 o 
   8   4   2      809.44      789.49     23.96 o 
   9   4   2      357.28      340.76     11.25 o 
  10   4   2      161.12      142.99     15.17 o 
  11   4   2       69.92       88.33     12.13 o 
  12   4   2       87.22       77.47     13.74 o 
 -12   5   2       76.75       82.46     13.91 o 
 -11   5   2      663.44      660.75     57.62 o 
 -10   5   2      402.62      429.99     18.29 o 
  -9   5   2      588.72      561.89     22.70 o 
  -8   5   2      539.28      522.42     21.50 o 
  -7   5   2      388.23      376.04     13.85 o 
  -6   5   2       88.29       69.85      6.60 o 
  -5   5   2      253.10      246.38     10.66 o 
  -4   5   2     1575.15     1645.06     27.06 o 
  -3   5   2     1380.84     1416.02     28.22 o 
  -2   5   2     3277.96     3355.79     46.87 o 
  -1   5   2     1629.30     1617.22     27.04 o 
   0   5   2      330.66      274.26      6.17 o 
   1   5   2     1510.08     1487.35     22.73 o 
   2   5   2     3469.62     3550.78     55.45 o 
   3   5   2     1345.79     1388.61     32.91 o 
   4   5   2     1573.00     1664.57     27.38 o 
   5   5   2      231.05      192.56      8.59 o 
   6   5   2       94.92       86.56      8.43 o 
   7   5   2      351.81      336.35     18.10 o 
   8   5   2      597.18      615.76     30.74 o 
   9   5   2      545.80      531.45     27.42 o 
  10   5   2      493.98      510.87     27.62 o 
  11   5   2      658.91      674.49     33.02 o 
  12   5   2      104.47      127.94     17.54 o 
 -11   6   2      159.89      149.87     15.13 o 
 -10   6   2      508.31      516.89     16.31 o 
  -9   6   2      337.28      314.24     22.18 o 
  -8   6   2      499.67      490.25     14.74 o 
  -7   6   2      441.78      434.64     12.90 o 
  -6   6   2     1299.54     1355.21     40.33 o 
  -5   6   2      378.27      340.82     12.69 o 
  -4   6   2     2339.67     2357.75     47.19 o 
  -3   6   2     1043.77     1009.04     29.77 o 
  -2   6   2     1359.32     1438.85     27.59 o 
  -1   6   2     2793.83     2968.45     47.01 o 
   0   6   2     4870.72     5266.15    112.00 o 
   1   6   2     2722.42     2847.01     48.22 o 
   2   6   2     1212.73     1219.77     36.61 o 
   3   6   2     1036.40      967.87     28.65 o 
   4   6   2     2401.40     2410.40     45.05 o 
   5   6   2      374.69      350.25     14.08 o 
   6   6   2     1436.03     1504.38     43.12 o 
   7   6   2      538.13      502.28     21.09 o 
   8   6   2      630.00      585.85     23.41 o 
   9   6   2      328.68      312.84     19.83 o 
  10   6   2      510.83      542.46     38.54 o 
  11   6   2      134.08      125.89     13.31 o 
 -11   7   2      118.96      135.10     17.80 o 
 -10   7   2       63.36       81.81      9.60 o 
  -9   7   2      166.54      168.29     17.27 o 
  -8   7   2      293.49      280.34     11.54 o 
  -7   7   2      330.81      328.61      9.97 o 
  -6   7   2      439.35      421.55     17.60 o 
  -5   7   2     2438.48     2541.46     66.54 o 
  -4   7   2     1143.81     1125.88     28.53 o 
  -3   7   2     4434.62     4557.46     97.30 o 
  -2   7   2     3158.15     3143.99     67.23 o 
  -1   7   2     2591.41     2667.02     62.72 o 
   0   7   2    14207.60    14056.86    359.43 o 
   1   7   2     2669.98     2739.29     55.13 o 
   2   7   2     3051.19     3028.44     56.84 o 
   3   7   2     4484.49     4532.03     88.99 o 
   4   7   2     1122.86     1071.74     24.80 o 
   5   7   2     2390.06     2507.64     66.08 o 
   6   7   2      446.75      449.54     16.67 o 
   7   7   2      335.39      345.15     19.45 o 
   8   7   2      259.34      289.59     23.89 o 
   9   7   2      199.17      170.69     18.24 o 
  10   7   2       35.28       35.45      7.30 o 
  11   7   2      143.57      123.72     15.68 o 
 -10   8   2      371.22      321.88     31.26 o 
  -9   8   2      235.12      203.53     20.30 o 
  -8   8   2     1889.51     1983.68     78.44 o 
  -7   8   2      273.54      266.81     12.28 o 
  -6   8   2     1828.00     1813.74     67.84 o 
  -5   8   2       25.62       27.39      4.50 o 
  -4   8   2     2935.05     2920.61     83.16 o 
  -3   8   2      482.19      474.23     20.71 o 
  -2   8   2      111.46      137.04     16.13 o 
  -1   8   2      797.78      806.05     25.18 o 
   0   8   2       18.84       36.74      6.11 o 
   1   8   2      894.69      917.68     22.60 o 
   2   8   2       89.59      125.62     11.47 o 
   3   8   2      491.75      485.12     18.83 o 
   4   8   2     2762.48     2687.11     77.23 o 
   5   8   2       34.45       39.90      6.70 o 
   6   8   2     1593.94     1579.46     60.20 o 
   7   8   2      272.55      276.07     34.10 o 
   8   8   2     1711.93     1767.51     85.64 o 
   9   8   2      263.01      256.00     22.09 o 
  10   8   2      375.17      327.84     36.76 o 
 -10   9   2      693.88      751.77     40.80 o 
  -9   9   2      503.52      494.38     29.67 o 
  -8   9   2      237.31      231.92     21.62 o 
  -7   9   2      318.57      317.01     10.64 o 
  -6   9   2      203.09      207.67     16.98 o 
  -5   9   2      111.34      115.60     11.45 o 
  -4   9   2      228.42      223.36     25.60 o 
  -3   9   2      441.06      437.63     14.86 o 
  -2   9   2     1395.10     1421.90     45.23 o 
  -1   9   2      176.26      176.46     13.61 o 
   0   9   2      470.21      431.86     15.55 o 
   1   9   2      182.68      201.36     19.69 o 
   2   9   2     1529.53     1580.61     42.90 o 
   3   9   2      418.36      416.72     15.94 o 
   4   9   2      187.12      165.97     20.35 o 
   5   9   2      136.38      135.27      7.38 o 
   6   9   2      195.23      168.33     15.37 o 
   7   9   2      304.02      303.90     34.04 o 
   8   9   2      217.33      208.82     28.14 o 
   9   9   2      457.50      463.26     31.51 o 
  10   9   2      716.55      706.82     30.81 o 
  -9  10   2      209.01      183.16     16.85 o 
  -8  10   2      809.41      835.78     35.34 o 
  -7  10   2      247.04      208.66     25.89 o 
  -6  10   2     1887.35     1988.78     77.49 o 
  -5  10   2       28.19       18.32      5.12 o 
  -4  10   2      164.71      177.90     11.54 o 
  -3  10   2      404.63      368.51     28.32 o 
  -2  10   2      700.75      718.53     34.86 o 
  -1  10   2      777.69      823.32     32.27 o 
   0  10   2      806.72      768.86     27.57 o 
   1  10   2      744.23      821.11     33.28 o 
   2  10   2      691.88      662.79     25.26 o 
   3  10   2      384.45      407.49     12.41 o 
   4  10   2      231.44      250.87     14.94 o 
   5  10   2       36.85       39.38      5.91 o 
   6  10   2     1860.20     1961.73     83.69 o 
   7  10   2      223.66      223.15     24.28 o 
   8  10   2      828.01      862.34     45.22 o 
   9  10   2      202.85      164.21     19.43 o 
  -8  11   2      344.44      326.32     27.35 o 
  -7  11   2       76.60       68.83     12.41 o 
  -6  11   2        2.84        5.99      5.23 o 
  -5  11   2      349.37      347.01     14.39 o 
  -4  11   2      886.23      921.22     37.11 o 
  -3  11   2      149.24      145.45     17.56 o 
  -2  11   2      571.59      601.41     23.55 o 
  -1  11   2       54.79       64.26      8.45 o 
   0  11   2     1029.93     1103.16     39.64 o 
   1  11   2       37.96       42.57      5.05 o 
   2  11   2      510.25      514.91     18.16 o 
   3  11   2      106.67      106.41     12.51 o 
   4  11   2      774.91      793.85     34.43 o 
   5  11   2      317.86      334.81     15.44 o 
   6  11   2        1.49        8.26      7.26 o 
   7  11   2       67.94       39.54     11.22 o 
   8  11   2      356.39      327.47     38.94 o 
  -7  12   2      287.69      269.18     38.24 o 
  -6  12   2      991.82      945.51     51.75 o 
  -5  12   2      428.37      412.36     31.84 o 
  -4  12   2      900.52      886.38     36.36 o 
  -3  12   2      510.44      472.08     29.79 o 
  -2  12   2       73.30       80.87     10.78 o 
  -1  12   2       57.20       49.65      6.97 o 
   0  12   2      112.42      126.99     11.65 o 
   1  12   2       40.07       42.02      5.96 o 
   2  12   2       65.81       77.61      8.04 o 
   3  12   2      526.09      498.55     21.80 o 
   4  12   2      871.13      898.61     33.89 o 
   5  12   2      455.31      427.87     50.31 o 
   6  12   2      921.72      849.35     46.36 o 
   7  12   2      331.54      322.24     27.06 o 
  -5  13   2      154.04      133.41     18.97 o 
  -4  13   2      668.53      698.82     39.58 o 
  -3  13   2      460.43      459.84     31.15 o 
  -2  13   2     1141.73     1203.21     39.50 o 
  -1  13   2      604.57      579.42     34.85 o 
   0  13   2     1293.38     1414.40     51.60 o 
   1  13   2      660.84      684.59     31.01 o 
   2  13   2     1165.63     1190.93     35.53 o 
   3  13   2      500.99      523.46     29.95 o 
   4  13   2      702.30      690.50     37.89 o 
   5  13   2      184.37      159.85     18.78 o 
  -3  14   2      408.22      441.94     31.11 o 
  -2  14   2      388.99      382.22     60.21 o 
  -1  14   2      381.47      356.82     42.41 o 
   0  14   2      135.59      146.58     14.30 o 
   1  14   2      397.56      365.85     34.24 o 
   2  14   2      392.25      389.77     26.07 o 
   3  14   2      372.91      370.48     25.83 o 
   1   0   3    21843.03    20413.49    318.09 o 
   2   0   3    16283.45    15614.95    140.24 o 
   3   0   3    13378.88    12803.59    127.24 o 
   4   0   3     3429.27     3404.85     47.09 o 
   5   0   3      869.55      832.73     13.22 o 
   6   0   3      818.25      777.32     21.72 o 
   7   0   3       28.40       30.05      3.34 o 
   8   0   3      251.06      235.27      8.72 o 
   9   0   3       39.46       34.55      5.25 o 
  10   0   3      760.17      794.37     26.77 o 
  11   0   3       45.68       38.13      8.72 o 
  12   0   3      404.62      382.75     65.39 o 
 -12   1   3       47.41       14.80     10.03 o 
 -11   1   3      304.17      322.29     23.18 o 
 -10   1   3      281.86      282.04     13.94 o 
  -9   1   3      455.17      453.93     18.21 o 
  -8   1   3       98.21      100.39      5.28 o 
  -7   1   3     2768.13     2778.88     51.72 o 
  -6   1   3      945.88      928.26     26.67 o 
  -5   1   3     4969.38     4769.70     79.89 o 
  -4   1   3      709.87      745.28     11.91 o 
  -3   1   3     1862.81     1832.72     15.18 o 
  -2   1   3     7726.00     7660.20     81.61 o 
  -1   1   3     3152.37     3022.94     39.79 o 
   0   1   3     7471.07     7089.82     56.15 o 
   1   1   3     3298.65     3172.99     44.99 o 
   2   1   3     7722.72     7576.60     65.77 o 
   3   1   3     1655.54     1656.17     15.78 o 
   4   1   3      645.60      691.77     10.12 o 
   5   1   3     5362.02     5133.69     79.05 o 
   6   1   3      915.13      905.37     25.24 o 
   7   1   3     2884.05     2995.14     59.29 o 
   8   1   3       84.12       91.84      7.88 o 
   9   1   3      388.40      395.32     16.24 o 
  10   1   3      310.14      327.51     14.17 o 
  11   1   3      282.53      280.30     15.35 o 
  12   1   3       43.39       31.09     18.08 o 
 -12   2   3       85.17       93.56     17.51 o 
 -11   2   3      310.85      376.73     16.82 o 
 -10   2   3      825.42      836.99     32.04 o 
  -9   2   3      698.50      654.32     31.11 o 
  -8   2   3     1448.60     1431.67     41.36 o 
  -7   2   3      315.40      322.75     14.55 o 
  -6   2   3      392.97      422.62     14.26 o 
  -5   2   3      273.76      294.89      9.54 o 
  -4   2   3     1179.07     1150.30     15.04 o 
  -3   2   3     9167.66     8651.22     64.11 o 
  -2   2   3      605.15      583.73      6.46 o 
  -1   2   3    14755.12    13882.81    141.45 o 
   0   2   3       37.21       49.75      5.18 o 
   1   2   3    14180.18    13340.23    165.96 o 
   2   2   3      616.78      588.36      6.06 o 
   3   2   3     9127.45     8614.41    115.80 o 
   4   2   3     1096.11     1142.61     22.82 o 
   5   2   3      289.88      314.20     10.02 o 
   6   2   3      362.80      357.35     14.09 o 
   7   2   3      324.29      329.53     12.11 o 
   8   2   3     1408.38     1363.01     36.20 o 
   9   2   3      581.36      556.30     24.23 o 
  10   2   3      847.11      910.99     30.55 o 
  11   2   3      275.19      308.18     20.06 o 
  12   2   3       70.35       46.03     10.31 o 
 -12   3   3      169.79      142.89     21.65 o 
 -11   3   3       92.14      100.81     18.16 o 
 -10   3   3      352.37      285.20     27.29 o 
  -9   3   3     1056.93     1108.98     46.69 o 
  -8   3   3      605.54      585.76     22.41 o 
  -7   3   3     2467.45     2364.98     52.06 o 
  -6   3   3      719.31      697.80     20.46 o 
  -5   3   3     9144.00     9504.32    189.40 o 
  -4   3   3      636.46      653.30     10.20 o 
  -3   3   3     2782.11     2682.77     36.35 o 
  -2   3   3     3427.84     3599.77     29.56 o 
  -1   3   3     7879.67     7247.54     59.92 o 
   0   3   3     1413.58     1408.87     15.77 o 
   1   3   3     8198.53     7565.67     70.50 o 
   2   3   3     3630.32     3622.80     59.99 o 
   3   3   3     3060.57     3014.51     40.06 o 
   4   3   3      699.92      731.27     12.95 o 
   5   3   3     8712.35     8977.80    158.93 o 
   6   3   3      717.93      734.29     29.33 o 
   7   3   3     2247.85     2248.48     53.35 o 
   8   3   3      571.38      593.99     19.27 o 
   9   3   3      959.08     1013.86     39.26 o 
  10   3   3      313.47      281.18     15.87 o 
  11   3   3      101.20      115.47     13.40 o 
  12   3   3      174.48      184.86     20.68 o 
 -12   4   3      271.03      234.66     28.28 o 
 -11   4   3      445.03      440.64     39.57 o 
 -10   4   3      280.20      301.51     19.24 o 
  -9   4   3      587.42      562.49     17.53 o 
  -8   4   3      306.60      311.76     18.07 o 
  -7   4   3      126.76      124.56      7.17 o 
  -6   4   3       85.61       69.75      6.82 o 
  -5   4   3     1908.16     1944.55     34.87 o 
  -4   4   3     2058.10     1986.57     27.16 o 
  -3   4   3     1982.93     2049.13     30.82 o 
  -2   4   3     2212.62     2213.67     31.17 o 
  -1   4   3      105.25      102.63      7.82 o 
   0   4   3        4.73       13.78      2.05 o 
   1   4   3       34.14       45.61      4.26 o 
   2   4   3     2268.34     2275.42     34.04 o 
   3   4   3     1999.89     2096.92     35.05 o 
   4   4   3     2043.18     1988.59     34.14 o 
   5   4   3     1965.61     2074.76     45.23 o 
   6   4   3      103.54       99.68     12.85 o 
   7   4   3      115.49      134.27     10.53 o 
   8   4   3      338.29      352.73     18.49 o 
   9   4   3      645.58      629.49     24.76 o 
  10   4   3      255.64      274.16     16.19 o 
  11   4   3      447.57      425.32     20.93 o 
  12   4   3      266.24      289.97     45.31 o 
 -12   5   3      122.98      107.20     14.31 o 
 -11   5   3      409.60      413.44     31.57 o 
 -10   5   3      193.52      181.10     13.77 o 
  -9   5   3      602.91      570.77     32.05 o 
  -8   5   3      490.30      449.96     27.66 o 
  -7   5   3      934.48      897.12     25.51 o 
  -6   5   3     1372.16     1372.81     32.45 o 
  -5   5   3      834.36      816.36     25.32 o 
  -4   5   3     3515.67     3554.80     55.80 o 
  -3   5   3     1451.94     1454.56     23.87 o 
  -2   5   3      609.42      601.92     10.97 o 
  -1   5   3     1857.41     1944.95     27.70 o 
   0   5   3     5701.20     6147.22     80.54 o 
   1   5   3     1777.75     1840.84     29.82 o 
   2   5   3      601.99      568.05     10.36 o 
   3   5   3     1416.51     1452.59     26.78 o 
   4   5   3     3543.56     3644.54     67.92 o 
   5   5   3      941.89      909.48     29.71 o 
   6   5   3     1355.49     1405.92     44.32 o 
   7   5   3      994.96      956.39     31.16 o 
   8   5   3      390.60      386.75     14.62 o 
   9   5   3      674.64      666.62     22.75 o 
  10   5   3      232.13      245.84     24.29 o 
  11   5   3      377.19      375.94     14.30 o 
  12   5   3      128.49      105.78     18.92 o 
 -11   6   3      433.68      412.85     35.37 o 
 -10   6   3      335.39      365.58     16.40 o 
  -9   6   3      427.83      447.63     13.25 o 
  -8   6   3       15.92       20.79      4.07 o 
  -7   6   3      224.24      199.29     10.92 o 
  -6   6   3      237.56      223.69     12.10 o 
  -5   6   3      136.79      148.72      8.68 o 
  -4   6   3      922.19      949.06     29.15 o 
  -3   6   3       57.75       76.98      7.84 o 
  -2   6   3     4145.26     4294.69     71.66 o 
  -1   6   3     2125.80     2164.47     37.37 o 
   0   6   3     7383.96     7206.54    118.98 o 
   1   6   3     2111.86     2125.90     34.28 o 
   2   6   3     3774.52     3810.91     60.33 o 
   3   6   3       94.03      108.59      8.30 o 
   4   6   3      825.96      847.48     28.33 o 
   5   6   3      147.49      168.71     11.97 o 
   6   6   3      216.44      213.70     10.57 o 
   7   6   3      247.15      246.48     19.11 o 
   8   6   3        7.14        9.82      6.31 o 
   9   6   3      390.37      370.16     16.86 o 
  10   6   3      270.43      291.53     19.42 o 
  11   6   3      451.35      441.57     28.96 o 
 -11   7   3       63.95       64.99      9.83 o 
 -10   7   3      641.76      643.96     40.11 o 
  -9   7   3      297.73      306.93     19.09 o 
  -8   7   3     2544.34     2594.13     81.44 o 
  -7   7   3      254.46      258.55      8.76 o 
  -6   7   3     1217.18     1211.38     33.60 o 
  -5   7   3      411.25      394.72     15.44 o 
  -4   7   3      770.31      745.32     24.59 o 
  -3   7   3     1190.51     1255.21     31.81 o 
  -2   7   3     1832.14     1882.06     42.80 o 
  -1   7   3     1604.26     1620.05     36.02 o 
   0   7   3     5282.37     5718.17    111.55 o 
   1   7   3     1529.26     1578.14     32.83 o 
   2   7   3     1759.79     1785.34     34.86 o 
   3   7   3     1211.26     1248.62     27.35 o 
   4   7   3      717.34      689.45     22.97 o 
   5   7   3      358.55      347.87     13.06 o 
   6   7   3     1257.80     1266.35     36.28 o 
   7   7   3      237.78      242.35     19.86 o 
   8   7   3     2720.07     2714.74    104.43 o 
   9   7   3      278.51      259.86     26.91 o 
  10   7   3      621.13      605.68     35.31 o 
  11   7   3       74.05       71.21      9.59 o 
 -10   8   3      968.52      917.17     53.81 o 
  -9   8   3      110.96      103.28     12.30 o 
  -8   8   3      186.11      167.42     15.62 o 
  -7   8   3        1.96        5.48      3.72 o 
  -6   8   3      351.85      345.34     18.06 o 
  -5   8   3      210.26      214.02     16.70 o 
  -4   8   3     1235.98     1228.01     36.17 o 
  -3   8   3      567.18      592.90     23.60 o 
  -2   8   3     4426.02     4420.82    114.27 o 
  -1   8   3      177.99      220.07     15.97 o 
   0   8   3     5053.77     5262.23    113.51 o 
   1   8   3      193.22      198.85     12.13 o 
   2   8   3     4750.65     4890.87     99.16 o 
   3   8   3      574.57      573.64     19.65 o 
   4   8   3     1386.48     1384.89     42.46 o 
   5   8   3      187.12      203.68     13.02 o 
   6   8   3      369.91      349.12     10.23 o 
   7   8   3        3.17        9.03      7.61 o 
   8   8   3      213.90      247.26     30.29 o 
   9   8   3      101.26       94.46     12.75 o 
  10   8   3     1079.67      983.88     55.69 o 
 -10   9   3      172.03      144.99     19.71 o 
  -9   9   3       26.38       24.47      5.38 o 
  -8   9   3      838.81      851.12     37.06 o 
  -7   9   3      168.63      137.61     14.21 o 
  -6   9   3     1231.51     1231.41     41.13 o 
  -5   9   3      224.16      200.37     12.26 o 
  -4   9   3     1040.03     1016.65     39.77 o 
  -3   9   3      370.86      378.27     18.51 o 
  -2   9   3      399.10      371.33     21.08 o 
  -1   9   3      148.91      160.19     15.97 o 
   0   9   3       12.77       21.30      3.85 o 
   1   9   3      140.91      128.78     10.37 o 
   2   9   3      375.73      371.60     15.30 o 
   3   9   3      356.27      363.54     16.75 o 
   4   9   3     1007.29      984.50     38.49 o 
   5   9   3      227.69      210.83     17.70 o 
   6   9   3     1320.79     1327.07     48.44 o 
   7   9   3      171.16      174.04     21.74 o 
   8   9   3      946.56      971.77     44.36 o 
   9   9   3       24.78       18.36     11.76 o 
  10   9   3      184.93      174.20     20.87 o 
  -9  10   3        4.22       -1.11      6.39 o 
  -8  10   3      216.72      218.45     19.13 o 
  -7  10   3      307.31      298.72     27.69 o 
  -6  10   3       85.94       81.70      9.41 o 
  -5  10   3      553.07      516.09     19.74 o 
  -4  10   3       21.61       25.31      9.39 o 
  -3  10   3     1050.65     1077.91     42.57 o 
  -2  10   3     1434.08     1430.31     60.45 o 
  -1  10   3      169.09      168.94     17.79 o 
   0  10   3      589.40      574.74     23.68 o 
   1  10   3      182.98      160.61     11.31 o 
   2  10   3     1227.62     1211.27     43.05 o 
   3  10   3     1059.49     1090.03     36.12 o 
   4  10   3       46.01       56.21      8.07 o 
   5  10   3      546.06      537.42     21.42 o 
   6  10   3       74.50       64.46     10.17 o 
   7  10   3      295.10      287.25     32.65 o 
   8  10   3      190.28      189.63     24.09 o 
   9  10   3        2.92        8.14      8.93 o 
  -8  11   3      708.73      650.46     23.91 o 
  -7  11   3      312.65      291.59     19.76 o 
  -6  11   3     1297.97     1269.49     46.46 o 
  -5  11   3      186.98      207.45     19.96 o 
  -4  11   3      626.49      663.08     29.70 o 
  -3  11   3      390.36      347.05     15.97 o 
  -2  11   3      207.57      191.34     13.12 o 
  -1  11   3      356.87      336.68     19.74 o 
   0  11   3        1.57       13.14      4.57 o 
   1  11   3      359.19      368.55     15.62 o 
   2  11   3      263.19      243.65     14.22 o 
   3  11   3      444.71      415.81     18.99 o 
   4  11   3      722.64      677.65     36.08 o 
   5  11   3      213.01      196.70     17.88 o 
   6  11   3     1390.96     1365.08     54.20 o 
   7  11   3      369.21      333.75     40.86 o 
   8  11   3      810.63      757.74     36.25 o 
  -7  12   3       68.86       50.29     12.85 o 
  -6  12   3       58.12       56.08     13.65 o 
  -5  12   3       26.51       21.66      8.11 o 
  -4  12   3      608.69      615.38     26.84 o 
  -3  12   3      654.93      632.99     29.75 o 
  -2  12   3     1171.50     1202.08     48.28 o 
  -1  12   3      208.49      193.20     23.89 o 
   0  12   3     1850.73     1931.86     74.88 o 
   1  12   3      212.25      212.24     19.52 o 
   2  12   3     1103.89     1050.59     36.60 o 
   3  12   3      619.15      664.94     33.75 o 
   4  12   3      570.68      544.68     25.68 o 
   5  12   3       25.31       45.79      7.90 o 
   6  12   3       61.56       47.96     11.16 o 
   7  12   3       71.89       77.56     12.98 o 
  -5  13   3      527.56      506.46     28.80 o 
  -4  13   3      509.03      492.15     37.26 o 
  -3  13   3      194.16      167.73     28.58 o 
  -2  13   3      723.55      739.55     38.65 o 
  -1  13   3      176.64      148.54     33.74 o 
   0  13   3     1009.44      936.59     36.59 o 
   1  13   3      198.73      201.95     20.95 o 
   2  13   3      733.92      686.14     28.33 o 
   3  13   3      197.67      190.93     19.13 o 
   4  13   3      463.26      455.34     31.40 o 
   5  13   3      499.61      497.27     30.36 o 
  -2  14   3      308.75      262.62     39.96 o 
  -1  14   3      591.80      576.62     39.24 o 
   0  14   3      280.83      249.41     33.83 o 
   1  14   3      545.77      512.80     28.77 o 
   2  14   3      256.03      254.16     21.34 o 
   0   0   4     2796.34     2779.47     42.31 o 
   1   0   4    17709.57    17023.81    205.30 o 
   2   0   4       41.22       60.66      2.71 o 
   3   0   4     1585.24     1551.64     19.61 o 
   4   0   4     3111.47     3149.72     52.54 o 
   5   0   4      163.86      120.71      5.31 o 
   6   0   4     7596.58     7769.01    132.96 o 
   7   0   4     3605.33     3740.39     76.14 o 
   8   0   4     1014.14     1120.80     28.87 o 
   9   0   4      194.68      207.13      8.40 o 
  10   0   4       38.06       32.92      7.70 o 
  11   0   4      189.30      193.84     20.40 o 
  12   0   4     1068.38     1061.92     65.82 o 
 -12   1   4      120.44       95.97     20.28 o 
 -11   1   4      689.63      687.34     38.77 o 
 -10   1   4      659.18      659.44     25.88 o 
  -9   1   4      176.51      175.41      9.35 o 
  -8   1   4     1726.18     1861.94     45.74 o 
  -7   1   4      208.58      206.50      8.81 o 
  -6   1   4     1413.51     1403.97     23.99 o 
  -5   1   4     1009.27     1050.29     27.56 o 
  -4   1   4     1514.69     1538.44     20.01 o 
  -3   1   4     2263.38     2238.07     22.52 o 
  -2   1   4      733.34      737.49      7.67 o 
  -1   1   4     3632.80     3643.21     29.19 o 
   0   1   4     1876.78     1930.52     20.77 o 
   1   1   4     3629.03     3600.10     31.58 o 
   2   1   4      651.71      657.03      7.83 o 
   3   1   4     1953.82     2008.03     20.11 o 
   4   1   4     1282.48     1293.23     18.80 o 
   5   1   4      895.95      913.55     26.68 o 
   6   1   4     1325.48     1285.23     28.38 o 
   7   1   4      199.80      219.34      9.95 o 
   8   1   4     1558.75     1660.51     41.31 o 
   9   1   4      164.38      181.64     10.41 o 
  10   1   4      638.91      634.56     24.00 o 
  11   1   4      651.08      690.28     41.92 o 
  12   1   4      118.73      125.91     18.56 o 
 -12   2   4       18.33       17.19      8.35 o 
 -11   2   4      210.08      214.45     25.51 o 
 -10   2   4      232.92      217.79     12.38 o 
  -9   2   4     2171.94     2190.12     89.46 o 
  -8   2   4     1219.02     1236.29     32.94 o 
  -7   2   4      563.16      534.63     17.87 o 
  -6   2   4     1146.93     1247.48     32.78 o 
  -5   2   4     1095.06     1102.66     26.42 o 
  -4   2   4      110.38       98.01      3.56 o 
  -3   2   4     2388.05     2317.51     28.43 o 
  -2   2   4     2283.75     2283.63     24.60 o 
  -1   2   4     1007.79     1100.18      9.23 o 
   0   2   4      667.26      597.63      7.09 o 
   1   2   4     1112.11     1169.74     19.84 o 
   2   2   4     2473.59     2421.45     41.99 o 
   3   2   4     2450.22     2393.55     32.28 o 
   4   2   4       96.64       81.29      5.11 o 
   5   2   4     1213.04     1243.58     43.16 o 
   6   2   4     1232.60     1309.80     39.89 o 
   7   2   4      618.59      604.44     21.60 o 
   8   2   4     1225.55     1180.87     31.54 o 
   9   2   4     2127.86     2251.93     83.79 o 
  10   2   4      198.29      199.73      8.91 o 
  11   2   4      196.26      200.38     27.18 o 
  12   2   4        6.40      -15.27     12.41 o 
 -12   3   4        8.65        8.38      6.03 o 
 -11   3   4      888.95      899.48     48.87 o 
 -10   3   4      238.40      231.46     10.47 o 
  -9   3   4     1122.42     1121.39     45.76 o 
  -8   3   4      757.23      728.53     19.96 o 
  -7   3   4      865.14      853.99     22.63 o 
  -6   3   4     2343.95     2447.28     43.21 o 
  -5   3   4       80.73      110.33      5.67 o 
  -4   3   4     2886.18     2998.80     38.30 o 
  -3   3   4     2349.88     2284.93     32.10 o 
  -2   3   4     3436.08     3569.38     33.02 o 
  -1   3   4      429.73      398.89      7.84 o 
   0   3   4      137.04      123.15      3.60 o 
   1   3   4      464.84      445.70      8.14 o 
   2   3   4     3484.84     3583.98     49.38 o 
   3   3   4     2619.51     2561.21     40.10 o 
   4   3   4     2933.37     3197.80     53.38 o 
   5   3   4      103.56      147.95     12.39 o 
   6   3   4     2292.23     2499.51     59.29 o 
   7   3   4      820.24      822.79     29.38 o 
   8   3   4      741.02      725.12     25.25 o 
   9   3   4     1065.22     1104.54     39.62 o 
  10   3   4      263.38      281.27     10.17 o 
  11   3   4      888.45      854.95     46.55 o 
  12   3   4       12.45       25.58      7.80 o 
 -12   4   4     1023.56     1059.36     52.43 o 
 -11   4   4       65.97       46.01     11.77 o 
 -10   4   4      473.39      464.98     18.61 o 
  -9   4   4      451.73      443.75     23.79 o 
  -8   4   4      195.77      183.11      8.39 o 
  -7   4   4     1439.00     1415.39     35.87 o 
  -6   4   4      904.28      896.48     21.06 o 
  -5   4   4     1274.92     1241.54     23.96 o 
  -4   4   4      735.67      685.41     17.74 o 
  -3   4   4      377.89      353.80      7.62 o 
  -2   4   4      152.07      140.77      4.07 o 
  -1   4   4     3481.72     3441.56     45.65 o 
   0   4   4     1012.56     1002.43     16.13 o 
   1   4   4     3392.81     3377.57     41.26 o 
   2   4   4      155.54      132.67      6.87 o 
   3   4   4      330.48      296.44      6.47 o 
   4   4   4      729.94      704.72     23.09 o 
   5   4   4     1205.06     1212.69     32.05 o 
   6   4   4      959.43     1006.16     29.67 o 
   7   4   4     1371.31     1419.16     44.81 o 
   8   4   4      254.13      259.26     10.06 o 
   9   4   4      377.22      400.04     13.45 o 
  10   4   4      512.82      512.39     11.90 o 
  11   4   4       53.03       56.61      8.55 o 
  12   4   4     1008.51      908.22     59.82 o 
 -12   5   4      358.43      350.14     42.71 o 
 -11   5   4       95.62      109.68     14.53 o 
 -10   5   4      159.13      175.15     17.63 o 
  -9   5   4      198.05      192.12     13.00 o 
  -8   5   4      213.03      217.34     11.02 o 
  -7   5   4      333.18      307.82     13.25 o 
  -6   5   4      977.71      985.65     21.63 o 
  -5   5   4     3765.97     3923.40     68.40 o 
  -4   5   4     7208.04     7070.39    142.36 o 
  -3   5   4     5227.48     5073.83     74.05 o 
  -2   5   4      993.30     1011.08     29.78 o 
  -1   5   4     2162.52     2176.56     37.06 o 
   0   5   4      216.90      206.94      4.96 o 
   1   5   4     2056.38     2040.93     30.70 o 
   2   5   4     1117.28     1123.89     31.23 o 
   3   5   4     5084.23     5084.29     83.77 o 
   4   5   4     7407.07     7331.12    143.00 o 
   5   5   4     3888.80     4165.17     82.61 o 
   6   5   4     1013.76     1001.83     28.46 o 
   7   5   4      383.99      407.80     21.41 o 
   8   5   4      259.27      260.58     14.80 o 
   9   5   4      158.91      162.15     11.94 o 
  10   5   4      199.27      235.89     13.91 o 
  11   5   4       80.73       87.47     10.09 o 
  12   5   4      395.04      366.53     43.85 o 
 -11   6   4      276.26      274.93     36.49 o 
 -10   6   4      143.73      139.18     19.89 o 
  -9   6   4      366.75      351.43     18.59 o 
  -8   6   4     1049.43     1006.26     36.96 o 
  -7   6   4      570.77      572.92     24.89 o 
  -6   6   4      944.26      961.67     29.09 o 
  -5   6   4      415.73      412.11     18.56 o 
  -4   6   4     1631.84     1680.46     37.38 o 
  -3   6   4     2476.11     2608.24     56.25 o 
  -2   6   4     4761.14     4812.23     80.02 o 
  -1   6   4     2883.90     2869.99     52.62 o 
   0   6   4     6681.49     6769.42    111.97 o 
   1   6   4     2819.10     2813.91     44.59 o 
   2   6   4     4700.85     4782.82     74.32 o 
   3   6   4     2480.92     2627.87     49.62 o 
   4   6   4     1640.46     1654.19     33.90 o 
   5   6   4      454.12      428.15     17.41 o 
   6   6   4     1054.16     1062.89     28.99 o 
   7   6   4      567.54      570.77     25.20 o 
   8   6   4     1134.10     1044.19     52.56 o 
   9   6   4      412.19      391.28     33.71 o 
  10   6   4      166.21      163.88     18.90 o 
  11   6   4      293.73      314.65     16.25 o 
 -11   7   4      187.95      189.98     23.39 o 
 -10   7   4      297.91      278.25     30.17 o 
  -9   7   4     1683.82     1634.96     60.25 o 
  -8   7   4       42.88       43.42      5.97 o 
  -7   7   4       85.55       75.69      7.96 o 
  -6   7   4      223.22      226.45     13.47 o 
  -5   7   4      373.20      360.90     12.61 o 
  -4   7   4      588.36      612.74     23.57 o 
  -3   7   4     1188.89     1232.12     28.41 o 
  -2   7   4     3554.64     3680.84     78.33 o 
  -1   7   4     1771.84     1905.41     44.27 o 
   0   7   4     2244.04     2299.53     46.22 o 
   1   7   4     1902.78     1959.22     38.50 o 
   2   7   4     3585.33     3639.86     67.65 o 
   3   7   4     1323.01     1397.44     29.63 o 
   4   7   4      488.48      511.70     18.21 o 
   5   7   4      411.08      390.88     15.58 o 
   6   7   4      242.09      257.61     14.36 o 
   7   7   4      111.13      127.93     18.75 o 
   8   7   4       32.84       39.94      7.68 o 
   9   7   4     1771.62     1804.30     79.59 o 
  10   7   4      286.00      315.01     29.81 o 
  11   7   4      210.84      204.97     20.43 o 
 -10   8   4      130.11      138.98     14.33 o 
  -9   8   4      276.64      282.59     15.28 o 
  -8   8   4     1739.37     1702.14     63.88 o 
  -7   8   4      672.57      648.44     22.38 o 
  -6   8   4     3079.34     3211.64    101.80 o 
  -5   8   4      643.74      676.68     22.98 o 
  -4   8   4      424.03      423.09     17.33 o 
  -3   8   4      314.60      316.38     18.85 o 
  -2   8   4      607.62      602.92     22.18 o 
  -1   8   4     3530.78     3573.92     85.67 o 
   0   8   4      292.34      254.03     12.21 o 
   1   8   4     3714.64     3737.54     75.63 o 
   2   8   4      604.12      611.38     19.71 o 
   3   8   4      268.55      255.13     10.60 o 
   4   8   4      330.36      315.95     13.50 o 
   5   8   4      603.91      591.82     26.01 o 
   6   8   4     2904.34     2869.31    106.95 o 
   7   8   4      629.26      602.39     27.18 o 
   8   8   4     1582.05     1557.00     68.07 o 
   9   8   4      226.78      210.35     25.70 o 
  10   8   4      141.23      121.86     17.06 o 
  -9   9   4       81.05       65.43      8.50 o 
  -8   9   4      105.63       89.09     11.38 o 
  -7   9   4     1026.80     1080.91     41.83 o 
  -6   9   4      244.56      231.85     15.00 o 
  -5   9   4      668.28      678.03     26.02 o 
  -4   9   4      943.61      918.26     39.07 o 
  -3   9   4      403.49      378.70     20.66 o 
  -2   9   4      351.19      372.55     20.08 o 
  -1   9   4      639.39      678.24     21.94 o 
   0   9   4     1176.84     1206.91     33.64 o 
   1   9   4      643.90      627.63     16.93 o 
   2   9   4      404.87      442.04     14.67 o 
   3   9   4      458.31      457.31     16.91 o 
   4   9   4      843.26      810.16     30.44 o 
   5   9   4      753.76      720.68     26.66 o 
   6   9   4      256.70      279.26     29.07 o 
   7   9   4     1018.27     1001.13     52.20 o 
   8   9   4       93.33       67.01     13.93 o 
   9   9   4      120.15      106.86     15.45 o 
  -9  10   4      119.66      111.22     13.32 o 
  -8  10   4       38.50       38.41      8.87 o 
  -7  10   4      208.65      209.90     20.26 o 
  -6  10   4      322.74      383.03     26.83 o 
  -5  10   4      216.72      213.20     14.21 o 
  -4  10   4      964.42      967.09     36.89 o 
  -3  10   4      601.99      570.21     23.90 o 
  -2  10   4      228.69      239.92     12.51 o 
  -1  10   4      113.82      123.88     13.16 o 
   0  10   4       39.33       48.19      6.05 o 
   1  10   4      196.11      205.31     19.71 o 
   2  10   4      242.86      236.28     11.73 o 
   3  10   4      662.68      632.53     22.17 o 
   4  10   4     1002.61      999.99     36.27 o 
   5  10   4      204.08      200.17     14.89 o 
   6  10   4      366.90      408.63     17.90 o 
   7  10   4      193.62      184.23     20.50 o 
   8  10   4       43.56       37.67      7.00 o 
   9  10   4      105.43       94.46     14.17 o 
  -8  11   4       26.40       25.91      9.09 o 
  -7  11   4     1045.82     1005.16     50.91 o 
  -6  11   4      449.47      416.84     17.19 o 
  -5  11   4      195.74      168.71     17.40 o 
  -4  11   4      901.81      838.28     37.68 o 
  -3  11   4       37.56       29.53      6.33 o 
  -2  11   4     1868.32     1929.86     66.94 o 
  -1  11   4       39.65       37.54      7.60 o 
   0  11   4      229.02      278.94     19.87 o 
   1  11   4       57.30       42.60      6.95 o 
   2  11   4     1775.87     1839.90     56.71 o 
   3  11   4       67.04       56.28      6.32 o 
   4  11   4      887.27      878.59     33.22 o 
   5  11   4      237.99      236.37     11.20 o 
   6  11   4      424.90      421.74     25.53 o 
   7  11   4     1016.65      961.70     59.96 o 
   8  11   4       19.09       30.69      9.74 o 
  -6  12   4      454.61      395.00     56.73 o 
  -5  12   4       74.51       59.56      8.94 o 
  -4  12   4       92.67       77.67     12.96 o 
  -3  12   4       58.32       58.55     12.07 o 
  -2  12   4      348.89      385.00     45.10 o 
  -1  12   4      768.98      864.36     35.85 o 
   0  12   4      525.54      527.90     39.52 o 
   1  12   4      754.63      772.07     28.70 o 
   2  12   4      372.71      368.25     17.65 o 
   3  12   4       58.84       50.65      6.18 o 
   4  12   4       91.78       76.05      8.64 o 
   5  12   4      103.22       97.14     14.72 o 
   6  12   4      482.17      468.32     51.05 o 
  -5  13   4      757.66      710.43     36.16 o 
  -4  13   4       51.55       53.10      7.82 o 
  -3  13   4     1165.59     1194.15     68.28 o 
  -2  13   4       49.13       54.92     14.98 o 
  -1  13   4      316.75      348.91     32.62 o 
   0  13   4      408.02      400.42     43.15 o 
   1  13   4      323.03      334.17     32.12 o 
   2  13   4       68.30       50.16     12.24 o 
   3  13   4     1195.00     1190.67     54.27 o 
   4  13   4       82.90       78.29     10.08 o 
   5  13   4      745.03      694.59     34.20 o 
  -2  14   4      426.51      366.36     40.29 o 
  -1  14   4      238.09      205.58     30.59 o 
   0  14   4        4.46       14.40      4.94 o 
   1  14   4      259.63      227.89     20.46 o 
   2  14   4      350.96      290.11     28.60 o 
   1   0   5      388.39      384.10      5.27 o 
   2   0   5    10920.95    10858.79    138.98 o 
   3   0   5     3444.06     3652.30     51.17 o 
   4   0   5     9006.02     8572.46    131.53 o 
   5   0   5     1160.98     1152.14     34.78 o 
   6   0   5     3702.00     3554.92     65.70 o 
   7   0   5       15.86       20.45      3.03 o 
   8   0   5     1982.33     1905.20     46.54 o 
   9   0   5     1418.47     1463.87     55.38 o 
  10   0   5      108.35       89.07     13.10 o 
  11   0   5        8.14       17.60      6.58 o 
  12   0   5        0.74        6.74     16.67 o 
 -12   1   5      481.95      474.64     76.45 o 
 -11   1   5      837.47      859.31     40.95 o 
 -10   1   5      277.06      315.85     25.77 o 
  -9   1   5      220.58      243.13     18.00 o 
  -8   1   5      132.62      129.55      7.82 o 
  -7   1   5     2119.15     2230.20     46.12 o 
  -6   1   5      107.66      119.28      5.89 o 
  -5   1   5     1057.87     1089.19     32.16 o 
  -4   1   5     1279.83     1284.55     24.45 o 
  -3   1   5     1516.55     1576.07     21.31 o 
  -2   1   5     3776.30     3772.83     40.86 o 
  -1   1   5     5468.88     5363.04     75.00 o 
   0   1   5     5763.98     5587.91     52.09 o 
   1   1   5     5531.23     5497.66     83.85 o 
   2   1   5     3933.42     3941.55     51.53 o 
   3   1   5     1542.38     1639.06     27.72 o 
   4   1   5     1413.40     1406.69     20.53 o 
   5   1   5     1039.81     1076.32     36.52 o 
   6   1   5      113.27      129.77      7.33 o 
   7   1   5     2204.84     2404.71     53.06 o 
   8   1   5      102.89      108.36      6.60 o 
   9   1   5      239.48      256.90     12.98 o 
  10   1   5      243.71      257.86      9.02 o 
  11   1   5      817.47      792.97     41.45 o 
  12   1   5      510.04      567.68     54.28 o 
 -12   2   5       58.07       51.75      6.32 o 
 -11   2   5      335.36      343.67     34.95 o 
 -10   2   5     1237.23     1228.31     64.90 o 
  -9   2   5      361.94      347.75     28.58 o 
  -8   2   5     1780.08     1836.13     47.91 o 
  -7   2   5      414.26      403.90     14.99 o 
  -6   2   5     3132.75     3052.57     50.36 o 
  -5   2   5      444.27      414.66     11.06 o 
  -4   2   5     2071.87     2090.44     28.42 o 
  -3   2   5      767.54      758.81     10.83 o 
  -2   2   5      745.43      836.68     11.59 o 
  -1   2   5     1744.70     1833.09     16.96 o 
   0   2   5      554.32      531.32      8.00 o 
   1   2   5     1795.27     1854.60     24.00 o 
   2   2   5      719.38      798.11      9.21 o 
   3   2   5      827.98      817.43     13.56 o 
   4   2   5     1804.09     1840.72     31.28 o 
   5   2   5      501.60      500.58     16.51 o 
   6   2   5     2888.90     2819.42    114.11 o 
   7   2   5      363.68      370.41     19.61 o 
   8   2   5     1695.55     1672.58     47.43 o 
   9   2   5      347.97      343.93     13.29 o 
  10   2   5     1130.24     1201.73     47.70 o 
  11   2   5      360.10      369.36     46.50 o 
  12   2   5       67.59       68.49     15.92 o 
 -12   3   5      262.17      254.04     32.11 o 
 -11   3   5       34.29       40.43      9.57 o 
 -10   3   5      832.39      829.60     42.33 o 
  -9   3   5     1193.09     1182.15     45.90 o 
  -8   3   5      613.67      603.68     19.07 o 
  -7   3   5     1384.40     1330.24     34.90 o 
  -6   3   5      165.99      182.32      8.90 o 
  -5   3   5       92.57      100.90      4.59 o 
  -4   3   5      754.26      768.32     18.72 o 
  -3   3   5      944.29      997.95     14.69 o 
  -2   3   5     4122.74     4053.85     59.35 o 
  -1   3   5     1598.41     1446.96     18.35 o 
   0   3   5     1506.16     1375.24     13.90 o 
   1   3   5     1509.90     1403.87     21.57 o 
   2   3   5     3666.97     3638.16     50.60 o 
   3   3   5     1092.02     1192.46     20.42 o 
   4   3   5      866.97      882.90     30.26 o 
   5   3   5       97.21      115.07      7.56 o 
   6   3   5      154.77      155.73     10.72 o 
   7   3   5     1343.46     1326.64     42.23 o 
   8   3   5      600.32      650.05     24.98 o 
   9   3   5     1093.59     1128.05     41.39 o 
  10   3   5      767.63      792.51     34.13 o 
  11   3   5       49.28       50.25      9.51 o 
  12   3   5      280.53      278.25     40.76 o 
 -12   4   5        4.71       -6.46      9.95 o 
 -11   4   5      171.71      186.39     24.20 o 
 -10   4   5      103.95       88.11     16.69 o 
  -9   4   5      175.46      192.44     13.68 o 
  -8   4   5      539.32      550.69     25.41 o 
  -7   4   5      504.00      535.99     18.35 o 
  -6   4   5     2052.15     2065.68     47.65 o 
  -5   4   5      433.33      423.00     12.38 o 
  -4   4   5     5166.91     4891.28     84.17 o 
  -3   4   5      519.73      528.74     13.87 o 
  -2   4   5     3033.27     3027.29     40.36 o 
  -1   4   5      408.16      410.43     10.11 o 
   0   4   5        6.31        7.60      2.46 o 
   1   4   5      394.52      404.88     17.21 o 
   2   4   5     3109.79     3084.31     52.99 o 
   3   4   5      549.94      559.76     18.35 o 
   4   4   5     5237.17     5235.01     93.97 o 
   5   4   5      542.55      566.23     20.56 o 
   6   4   5     2079.12     2111.60     55.53 o 
   7   4   5      579.86      593.64     20.98 o 
   8   4   5      591.48      620.90     43.43 o 
   9   4   5      150.13      159.59     13.58 o 
  10   4   5      140.04      137.32     16.78 o 
  11   4   5      169.13      183.27     20.79 o 
  12   4   5        5.07        4.60     20.15 o 
 -11   5   5      662.39      627.98     43.59 o 
 -10   5   5      285.12      258.05     39.87 o 
  -9   5   5      408.82      386.48     18.77 o 
  -8   5   5      300.68      304.29     18.03 o 
  -7   5   5      190.79      175.50     11.43 o 
  -6   5   5      482.11      462.53     24.69 o 
  -5   5   5      845.25      821.45     21.66 o 
  -4   5   5     2472.32     2611.75     49.28 o 
  -3   5   5     2443.63     2419.51     40.67 o 
  -2   5   5     2021.97     2007.56     32.64 o 
  -1   5   5     2840.64     3005.15     46.90 o 
   0   5   5     1809.36     1848.72     31.86 o 
   1   5   5     2816.57     2978.01     49.93 o 
   2   5   5     2117.99     2171.15     42.88 o 
   3   5   5     2322.93     2379.44     40.86 o 
   4   5   5     2421.76     2594.88     52.42 o 
   5   5   5      840.29      826.73     27.26 o 
   6   5   5      470.32      457.47     17.97 o 
   7   5   5      204.20      219.75     20.65 o 
   8   5   5      339.84      359.64     17.81 o 
   9   5   5      447.32      440.61     24.91 o 
  10   5   5      320.32      292.63     18.40 o 
  11   5   5      626.02      615.56     45.91 o 
 -11   6   5       53.42       35.28     12.13 o 
 -10   6   5      488.36      490.50     32.80 o 
  -9   6   5      359.46      374.93     33.97 o 
  -8   6   5      538.48      526.50     22.10 o 
  -7   6   5     1122.20     1113.38     42.79 o 
  -6   6   5      208.18      200.43     16.30 o 
  -5   6   5     4298.06     4340.83    130.88 o 
  -4   6   5      213.37      208.90     10.61 o 
  -3   6   5     3124.31     3251.81     64.54 o 
  -2   6   5       91.98       97.52      7.01 o 
  -1   6   5      294.75      298.91     13.60 o 
   0   6   5      274.97      269.47     15.00 o 
   1   6   5      277.95      279.89     10.18 o 
   2   6   5      114.73      117.40      9.79 o 
   3   6   5     3050.02     3297.80     60.98 o 
   4   6   5      249.17      268.10     10.48 o 
   5   6   5     4174.95     4279.65    128.59 o 
   6   6   5      193.12      191.65     14.24 o 
   7   6   5     1127.08     1097.85     45.75 o 
   8   6   5      585.29      597.64     23.55 o 
   9   6   5      361.89      415.22     13.64 o 
  10   6   5      487.97      491.51     35.56 o 
  11   6   5       43.73       37.76      8.56 o 
 -10   7   5      352.77      345.44     44.59 o 
  -9   7   5      373.80      427.58     48.32 o 
  -8   7   5      641.42      654.90     30.63 o 
  -7   7   5      904.52      884.20     33.28 o 
  -6   7   5      120.24      117.50     13.30 o 
  -5   7   5      191.16      184.66     11.34 o 
  -4   7   5       61.30       63.98      7.08 o 
  -3   7   5     2476.62     2464.11     54.03 o 
  -2   7   5      783.14      784.02     29.35 o 
  -1   7   5     8983.89     8802.85    184.09 o 
   0   7   5     1071.43      998.19     33.06 o 
   1   7   5     8739.99     8529.73    155.13 o 
   2   7   5      811.86      797.73     23.69 o 
   3   7   5     2426.29     2469.99     54.52 o 
   4   7   5       77.49       90.66      8.39 o 
   5   7   5      218.19      206.84     14.29 o 
   6   7   5      136.88      131.10     11.53 o 
   7   7   5      906.10      957.69     39.03 o 
   8   7   5      616.91      612.80     29.74 o 
   9   7   5      418.84      449.40     31.21 o 
  10   7   5      343.94      361.90     28.83 o 
 -10   8   5       96.14       95.51     14.80 o 
  -9   8   5     1055.92     1130.53     48.85 o 
  -8   8   5      200.37      191.83     13.19 o 
  -7   8   5     1233.43     1243.73     37.39 o 
  -6   8   5        2.54       10.29      4.07 o 
  -5   8   5      275.53      270.62      8.31 o 
  -4   8   5      885.16      863.67     26.01 o 
  -3   8   5     1249.06     1303.57     50.26 o 
  -2   8   5      325.88      343.12     14.91 o 
  -1   8   5      463.82      439.34     16.98 o 
   0   8   5      805.99      877.62     24.80 o 
   1   8   5      420.23      404.13     14.15 o 
   2   8   5      356.60      333.10     12.22 o 
   3   8   5     1047.99     1069.45     27.50 o 
   4   8   5      930.03      887.74     24.52 o 
   5   8   5      255.08      294.80     20.33 o 
   6   8   5        4.34       10.28      3.31 o 
   7   8   5     1219.61     1272.55     50.66 o 
   8   8   5      202.91      174.75     23.50 o 
   9   8   5     1015.93      990.88     50.02 o 
  10   8   5      103.62       97.64     11.71 o 
  -9   9   5      289.63      287.75     18.70 o 
  -8   9   5       10.80       -0.36      5.69 o 
  -7   9   5       91.59       83.81      9.61 o 
  -6   9   5      136.53      114.71     12.90 o 
  -5   9   5      589.01      561.33     18.30 o 
  -4   9   5      386.65      366.74     15.42 o 
  -3   9   5      190.41      220.10     16.49 o 
  -2   9   5        8.85       11.77      4.13 o 
  -1   9   5      233.68      226.22     16.56 o 
   0   9   5       22.84       23.89      4.96 o 
   1   9   5      252.54      247.23     15.04 o 
   2   9   5        5.97        9.02      3.40 o 
   3   9   5      158.56      176.95     17.24 o 
   4   9   5      364.60      348.62     12.72 o 
   5   9   5      595.59      567.88     25.77 o 
   6   9   5      119.28      106.57     11.94 o 
   7   9   5       88.28       75.26     11.69 o 
   8   9   5       15.35       24.03      6.81 o 
   9   9   5      274.66      270.42     43.14 o 
  -8  10   5       58.19       62.62     10.07 o 
  -7  10   5     1147.50     1212.97     45.06 o 
  -6  10   5      117.60      104.43     11.60 o 
  -5  10   5     2738.21     3016.38     56.62 o 
  -4  10   5      820.76      799.61     33.57 o 
  -3  10   5      364.76      396.48     20.98 o 
  -2  10   5      342.50      337.65     16.63 o 
  -1  10   5        4.25       14.33      3.32 o 
   0  10   5       96.13      103.45     10.78 o 
   1  10   5        0.71       12.96      4.51 o 
   2  10   5      334.64      343.93     12.42 o 
   3  10   5      408.74      411.46     13.67 o 
   4  10   5      816.71      792.58     29.08 o 
   5  10   5     2524.95     2773.68     55.02 o 
   6  10   5      136.60      147.91     17.95 o 
   7  10   5     1129.19     1158.35     52.35 o 
   8  10   5       61.48       47.04     10.62 o 
  -7  11   5      108.45       90.42     11.41 o 
  -6  11   5      225.23      191.89     20.26 o 
  -5  11   5       78.36       83.44     10.27 o 
  -4  11   5      279.55      295.54     32.13 o 
  -3  11   5      660.71      742.52     42.51 o 
  -2  11   5       64.43       58.77      8.92 o 
  -1  11   5     1451.47     1519.37     53.48 o 
   0  11   5       14.39       17.24      4.50 o 
   1  11   5     1332.83     1427.51     43.34 o 
   2  11   5       86.69       91.97      8.55 o 
   3  11   5      669.31      725.03     28.30 o 
   4  11   5      307.84      309.60     18.70 o 
   5  11   5       97.27       95.56     15.55 o 
   6  11   5      243.45      235.69     28.91 o 
   7  11   5      125.65      111.08     15.67 o 
  -6  12   5      263.29      232.87     26.92 o 
  -5  12   5      148.88      141.38     14.79 o 
  -4  12   5       84.81       86.10     22.15 o 
  -3  12   5      363.87      378.14     45.48 o 
  -2  12   5      225.60      239.90     31.75 o 
  -1  12   5       65.15       88.27     15.78 o 
   0  12   5       82.82       78.37      9.76 o 
   1  12   5       54.83       54.45     10.65 o 
   2  12   5      228.74      214.32     19.86 o 
   3  12   5      303.48      250.28     24.08 o 
   4  12   5       91.40       81.65      9.89 o 
   5  12   5      150.58      166.19     22.23 o 
   6  12   5      230.95      212.10     28.82 o 
  -4  13   5      124.62       98.55     12.37 o 
  -3  13   5      244.77      227.05     25.12 o 
  -2  13   5      935.66      901.52     71.07 o 
  -1  13   5      186.57      174.23     16.87 o 
   0  13   5      937.69      931.90     42.44 o 
   1  13   5      134.88      147.03     13.86 o 
   2  13   5      892.26      874.18     45.02 o 
   3  13   5      234.76      231.21     21.58 o 
   4  13   5      112.35      107.01     13.70 o 
   0  14   5      208.49      208.24     21.71 o 
   0   0   6        8.37       11.55      2.84 o 
   1   0   6     1318.76     1372.03     11.86 o 
   2   0   6     2276.47     2303.65     29.57 o 
   3   0   6      492.96      564.73      9.11 o 
   4   0   6      632.77      547.81     19.65 o 
   5   0   6      386.73      367.11     14.84 o 
   6   0   6     1071.18     1021.17     36.59 o 
   7   0   6      307.20      299.65     10.64 o 
   8   0   6     2428.44     2541.47     60.98 o 
   9   0   6        2.90        1.23      7.83 o 
  10   0   6      310.24      322.24     14.59 o 
  11   0   6       12.83        3.89      8.75 o 
  12   0   6     1399.92     1585.23    105.38 o 
 -12   1   6      111.24      110.39     14.03 o 
 -11   1   6      105.24       90.57     14.50 o 
 -10   1   6      762.06      757.26     61.48 o 
  -9   1   6        9.72       13.21      5.83 o 
  -8   1   6     3492.67     3540.23     78.79 o 
  -7   1   6      769.76      742.35     19.78 o 
  -6   1   6     2396.54     2366.92     44.85 o 
  -5   1   6     1225.40     1253.14     30.20 o 
  -4   1   6     1128.03     1145.94     32.22 o 
  -3   1   6     5780.65     5897.09     77.38 o 
  -2   1   6     1410.98     1364.27     18.01 o 
  -1   1   6     5458.45     5508.00     87.04 o 
   0   1   6      295.41      306.43      6.30 o 
   1   1   6     5676.12     5665.10     56.56 o 
   2   1   6     1309.97     1310.40     18.52 o 
   3   1   6     5919.27     6029.81     94.73 o 
   4   1   6     1058.76     1094.92     37.26 o 
   5   1   6     1166.62     1209.88     29.15 o 
   6   1   6     2213.50     2180.82     47.29 o 
   7   1   6      750.49      760.96     23.04 o 
   8   1   6     3264.82     3412.72     87.42 o 
   9   1   6       18.64       16.11      5.37 o 
  10   1   6      781.34      841.26     39.84 o 
  11   1   6      131.79      161.82     20.17 o 
  12   1   6      121.97      133.81     24.76 o 
 -12   2   6       46.99       43.88     12.26 o 
 -11   2   6      253.70      244.30     31.87 o 
 -10   2   6       94.22       84.09     11.91 o 
  -9   2   6      103.52       85.33     12.23 o 
  -8   2   6     1034.54     1064.56     29.28 o 
  -7   2   6      267.52      284.33      8.79 o 
  -6   2   6      126.42      134.46      7.43 o 
  -5   2   6     2482.48     2434.70     53.52 o 
  -4   2   6      609.52      566.77     16.94 o 
  -3   2   6     2347.23     2411.38     33.94 o 
  -2   2   6     1893.24     1780.31     22.31 o 
  -1   2   6      242.92      233.85      6.36 o 
   0   2   6    12177.21    11862.41    209.15 o 
   1   2   6      222.15      221.52      4.38 o 
   2   2   6     1904.24     1830.69     26.46 o 
   3   2   6     2354.01     2371.36     37.46 o 
   4   2   6      604.97      559.54     18.30 o 
   5   2   6     2451.93     2479.71     67.13 o 
   6   2   6      112.72      110.80      9.27 o 
   7   2   6      292.37      275.78     14.77 o 
   8   2   6      983.96      946.19     37.19 o 
   9   2   6      112.12      103.59     10.83 o 
  10   2   6       58.77       46.73      9.67 o 
  11   2   6      259.91      291.83     40.37 o 
  12   2   6       43.33       49.34     13.75 o 
 -12   3   6       99.41       95.33     12.36 o 
 -11   3   6      240.62      236.48     28.94 o 
 -10   3   6      148.03      124.56     19.55 o 
  -9   3   6      391.39      394.95     24.18 o 
  -8   3   6      303.74      317.40     13.12 o 
  -7   3   6      112.20      120.20      7.08 o 
  -6   3   6     1862.70     1923.51     37.77 o 
  -5   3   6      356.79      343.51     10.41 o 
  -4   3   6     1159.36     1154.84     30.54 o 
  -3   3   6     2326.14     2477.08     35.17 o 
  -2   3   6      339.07      311.79      5.77 o 
  -1   3   6      800.60      834.25     13.22 o 
   0   3   6      110.69      119.26      4.25 o 
   1   3   6      696.86      717.64     12.14 o 
   2   3   6      323.93      302.43      8.39 o 
   3   3   6     2198.27     2389.24     44.12 o 
   4   3   6     1114.84     1101.52     34.68 o 
   5   3   6      353.72      338.24     14.30 o 
   6   3   6     1931.21     1943.70     46.78 o 
   7   3   6       96.35      103.37     13.02 o 
   8   3   6      324.53      350.37     18.40 o 
   9   3   6      345.73      398.62     17.45 o 
  10   3   6      111.60       94.61     14.79 o 
  11   3   6      224.11      259.69     29.36 o 
  12   3   6       81.88       63.25     18.89 o 
 -11   4   6      526.58      495.71     39.27 o 
 -10   4   6      995.31      984.36     50.35 o 
  -9   4   6      566.49      558.47     29.41 o 
  -8   4   6      105.62      102.52      7.28 o 
  -7   4   6      487.21      463.08     15.75 o 
  -6   4   6     1571.01     1659.56     40.68 o 
  -5   4   6      313.64      322.12     10.01 o 
  -4   4   6     2698.29     2731.84     48.27 o 
  -3   4   6     2709.35     2688.43     38.13 o 
  -2   4   6     5890.02     6079.64     76.63 o 
  -1   4   6     2286.11     2289.07     32.66 o 
   0   4   6      908.91     1024.39     23.73 o 
   1   4   6     2204.01     2154.91     43.79 o 
   2   4   6     5912.10     6225.79    186.64 o 
   3   4   6     2567.47     2708.56     46.25 o 
   4   4   6     2722.39     2841.53     60.21 o 
   5   4   6      374.34      404.29     15.49 o 
   6   4   6     1616.75     1727.67     49.02 o 
   7   4   6      520.30      499.16     18.80 o 
   8   4   6      133.87      137.02     16.23 o 
   9   4   6      584.00      600.14     25.89 o 
  10   4   6      992.92      961.47     39.44 o 
  11   4   6      510.93      453.31     35.19 o 
 -11   5   6       97.11       96.60     12.99 o 
 -10   5   6       31.34       35.81      7.60 o 
  -9   5   6      151.64      118.73     16.07 o 
  -8   5   6      504.96      484.85     15.37 o 
  -7   5   6      363.25      356.40     12.83 o 
  -6   5   6     2167.10     2152.24     61.24 o 
  -5   5   6     2250.48     2281.25     54.59 o 
  -4   5   6     2565.06     2674.01     53.73 o 
  -3   5   6     3025.65     3030.97     53.25 o 
  -2   5   6     3954.44     4243.07     66.52 o 
  -1   5   6      775.62      757.75     23.12 o 
   0   5   6      859.36      798.89     41.85 o 
   1   5   6      802.87      758.74     30.28 o 
   2   5   6     3858.55     4110.58     76.40 o 
   3   5   6     3200.13     3169.17     62.67 o 
   4   5   6     2546.33     2748.71     55.31 o 
   5   5   6     2342.03     2407.85     57.22 o 
   6   5   6     2128.96     2144.86     60.67 o 
   7   5   6      441.20      452.51     20.06 o 
   8   5   6      507.60      523.46     17.03 o 
   9   5   6      213.39      190.29     12.75 o 
  10   5   6       19.24       29.85      7.92 o 
  11   5   6      115.14      109.62     15.84 o 
 -11   6   6      161.92      166.49     22.16 o 
 -10   6   6      364.71      386.57     30.82 o 
  -9   6   6      114.53      102.21     13.07 o 
  -8   6   6      809.82      794.97     35.66 o 
  -7   6   6       34.72       36.14      6.34 o 
  -6   6   6      685.97      691.46     18.05 o 
  -5   6   6     1113.22     1137.25     28.03 o 
  -4   6   6       98.59      107.43      6.85 o 
  -3   6   6     2591.31     2605.35     52.83 o 
  -2   6   6      836.50      851.38     27.68 o 
  -1   6   6     4118.66     4345.83     91.77 o 
   0   6   6     2628.29     2544.88     50.31 o 
   1   6   6     4144.94     4433.22     94.21 o 
   2   6   6      873.99      827.15     28.89 o 
   3   6   6     2665.32     2650.00     58.08 o 
   4   6   6       81.78       88.91     10.45 o 
   5   6   6     1051.71      982.82     29.72 o 
   6   6   6      596.47      599.61     19.13 o 
   7   6   6       24.42       20.66      4.46 o 
   8   6   6      761.75      794.97     29.60 o 
   9   6   6      129.38      115.95     14.99 o 
  10   6   6      375.20      391.76     31.44 o 
  11   6   6      205.92      204.59     25.11 o 
 -10   7   6      184.36      147.20     22.36 o 
  -9   7   6      954.93      939.98     49.29 o 
  -8   7   6       47.84       59.14      8.16 o 
  -7   7   6     3386.90     3627.29     80.32 o 
  -6   7   6      285.83      248.84     20.83 o 
  -5   7   6       41.97       42.56      5.53 o 
  -4   7   6      272.84      260.86     14.68 o 
  -3   7   6      101.43       93.47      7.02 o 
  -2   7   6      213.02      191.58     10.10 o 
  -1   7   6     1369.22     1457.46     34.84 o 
   0   7   6      423.92      405.12     16.44 o 
   1   7   6     1404.90     1501.93     40.56 o 
   2   7   6      195.21      193.95     11.70 o 
   3   7   6       74.21       71.91      7.00 o 
   4   7   6      301.55      311.37     10.39 o 
   5   7   6       27.97       29.94      8.49 o 
   6   7   6      336.81      301.81     12.43 o 
   7   7   6     3370.44     3588.05     63.17 o 
   8   7   6       52.79       64.28      8.30 o 
   9   7   6      975.15     1062.31     47.83 o 
  10   7   6      189.13      206.79     24.50 o 
 -10   8   6       27.86       23.42      8.46 o 
  -9   8   6      349.21      320.53     18.97 o 
  -8   8   6      174.93      159.06     14.55 o 
  -7   8   6       94.00      112.24     10.88 o 
  -6   8   6      354.88      323.15     14.27 o 
  -5   8   6      538.64      531.96     26.11 o 
  -4   8   6      383.72      401.06     20.01 o 
  -3   8   6      655.98      665.03     19.50 o 
  -2   8   6      805.21      802.93     22.65 o 
  -1   8   6     1244.18     1204.94     32.58 o 
   0   8   6      466.53      437.16     16.19 o 
   1   8   6     1350.22     1321.65     36.57 o 
   2   8   6      737.51      723.49     22.96 o 
   3   8   6      615.79      604.86     17.67 o 
   4   8   6      365.35      362.83     16.76 o 
   5   8   6      510.10      501.04     14.85 o 
   6   8   6      378.55      394.24     27.31 o 
   7   8   6       84.37      100.42     11.12 o 
   8   8   6      155.98      151.66     16.36 o 
   9   8   6      305.12      325.42     18.42 o 
  10   8   6       24.73       36.45      6.15 o 
  -9   9   6      385.21      335.89     44.56 o 
  -8   9   6      338.53      327.28     19.98 o 
  -7   9   6      277.25      278.28     13.15 o 
  -6   9   6      121.81      113.25     10.31 o 
  -5   9   6     2057.19     2129.47     62.56 o 
  -4   9   6      296.19      294.70     12.84 o 
  -3   9   6     1292.97     1351.24     56.15 o 
  -2   9   6      993.99     1057.97     44.61 o 
  -1   9   6      191.58      214.15     16.53 o 
   0   9   6      927.07      929.80     30.72 o 
   1   9   6      186.59      212.81     21.42 o 
   2   9   6     1114.39     1127.40     39.78 o 
   3   9   6     1426.25     1472.96     55.71 o 
   4   9   6      261.93      269.13     10.71 o 
   5   9   6     2219.67     2379.29     81.28 o 
   6   9   6      120.43      114.41     16.56 o 
   7   9   6      243.52      234.51     24.63 o 
   8   9   6      313.93      328.34     37.88 o 
   9   9   6      415.91      345.07     27.31 o 
  -8  10   6      243.32      255.19     32.98 o 
  -7  10   6       36.59       32.55      6.71 o 
  -6  10   6      178.30      200.73     19.36 o 
  -5  10   6     1001.50      938.00     39.11 o 
  -4  10   6       24.37       18.96      6.35 o 
  -3  10   6      336.04      340.53     16.01 o 
  -2  10   6      340.76      352.60     16.45 o 
  -1  10   6      459.15      456.43     21.55 o 
   0  10   6       34.87       23.42      4.62 o 
   1  10   6      562.65      563.86     18.97 o 
   2  10   6      375.42      367.83     13.82 o 
   3  10   6      369.75      378.46     19.54 o 
   4  10   6       41.40       41.61      7.07 o 
   5  10   6      996.21      998.37     49.22 o 
   6  10   6      146.69      134.64     20.40 o 
   7  10   6       32.06       47.04      7.91 o 
   8  10   6      235.58      226.71     32.16 o 
  -7  11   6      741.15      747.82     39.97 o 
  -6  11   6      108.30      115.71     14.35 o 
  -5  11   6      506.60      513.55     25.94 o 
  -4  11   6     1100.27     1139.17     45.85 o 
  -3  11   6      109.36      102.78     14.78 o 
  -2  11   6      264.29      271.16     32.17 o 
  -1  11   6      242.99      249.21     20.04 o 
   0  11   6        3.36        9.20      4.68 o 
   1  11   6      274.84      283.43     29.95 o 
   2  11   6      316.62      299.79     17.74 o 
   3  11   6      161.50      167.84     14.70 o 
   4  11   6     1177.12     1193.32     43.80 o 
   5  11   6      496.11      529.49     42.47 o 
   6  11   6      107.77       99.58     15.85 o 
   7  11   6      768.41      848.48     39.28 o 
  -6  12   6      235.34      226.82     15.85 o 
  -5  12   6      108.22      111.45     15.29 o 
  -4  12   6      326.51      313.61     35.39 o 
  -3  12   6      669.83      745.57     43.58 o 
  -2  12   6      688.77      683.20     33.04 o 
  -1  12   6     1354.96     1369.32     56.60 o 
   0  12   6      580.79      638.96     33.59 o 
   1  12   6     1330.36     1423.85     58.05 o 
   2  12   6      714.39      689.03     27.82 o 
   3  12   6      657.97      695.13     30.28 o 
   4  12   6      320.25      323.64     20.68 o 
   5  12   6       90.34       90.58     11.77 o 
   6  12   6      254.00      233.29     23.87 o 
  -4  13   6       86.50       63.19      9.85 o 
  -3  13   6     1128.43     1121.30     55.58 o 
  -2  13   6      294.38      288.49     32.82 o 
  -1  13   6      355.53      368.95     37.90 o 
   0  13   6      713.96      682.42     43.78 o 
   1  13   6      324.35      315.97     37.72 o 
   2  13   6      253.63      231.54     24.25 o 
   3  13   6     1079.60     1031.75     38.52 o 
   4  13   6       63.31       54.06      9.52 o 
   1   0   7     2149.02     1977.96     26.04 o 
   2   0   7     5404.32     5592.40     76.81 o 
   3   0   7      652.07      549.48     14.77 o 
   4   0   7    12092.55    12328.11    312.38 o 
   5   0   7      104.25       94.86     10.71 o 
   6   0   7     2914.51     2940.74     72.74 o 
   7   0   7      623.32      638.47     21.56 o 
   8   0   7      419.57      413.63     10.23 o 
   9   0   7       22.70       23.54      5.23 o 
  10   0   7       10.99       19.14      9.04 o 
  11   0   7      450.90      405.01     56.90 o 
  12   0   7       31.82       34.20      7.20 o 
 -12   1   7      251.09      262.11     29.71 o 
 -11   1   7      142.30      166.73     20.82 o 
 -10   1   7       58.08       68.45     10.54 o 
  -9   1   7     1963.17     1993.27     85.16 o 
  -8   1   7      724.06      745.31     27.59 o 
  -7   1   7     1447.92     1426.96     35.84 o 
  -6   1   7      673.64      736.73     24.06 o 
  -5   1   7     1426.07     1456.07     28.18 o 
  -4   1   7     1003.57     1080.18     30.05 o 
  -3   1   7     2021.64     2025.08     32.89 o 
  -2   1   7      526.31      531.34      9.35 o 
  -1   1   7        7.23       12.28      2.43 o 
   0   1   7      699.54      654.34      9.53 o 
   1   1   7        7.68       12.07      2.22 o 
   2   1   7      650.19      651.54     10.92 o 
   3   1   7     1997.57     2025.19     38.30 o 
   4   1   7     1109.59     1199.83     47.05 o 
   5   1   7     1239.99     1214.01     35.27 o 
   6   1   7      632.08      667.63     25.27 o 
   7   1   7     1321.90     1355.30     53.32 o 
   8   1   7      692.91      734.85     29.49 o 
   9   1   7     1942.74     1970.81     75.96 o 
  10   1   7       62.10       51.40      9.55 o 
  11   1   7      164.18      171.87     20.77 o 
  12   1   7      270.46      316.12     41.28 o 
 -12   2   7      172.98      167.17     25.14 o 
 -11   2   7      622.91      626.27     42.32 o 
 -10   2   7      523.99      586.43     31.52 o 
  -9   2   7      837.24      843.95     36.41 o 
  -8   2   7      292.61      305.79      6.86 o 
  -7   2   7      425.94      435.10     14.56 o 
  -6   2   7      489.39      478.86     17.85 o 
  -5   2   7     1462.02     1394.86     27.54 o 
  -4   2   7      442.68      416.51     12.95 o 
  -3   2   7     2124.32     2278.51     41.14 o 
  -2   2   7     1649.03     1732.03     25.41 o 
  -1   2   7     3855.44     3943.24     66.39 o 
   0   2   7       40.19       38.51      3.78 o 
   1   2   7     3885.15     3890.68     54.18 o 
   2   2   7     1780.86     1909.37     33.74 o 
   3   2   7     2454.84     2673.95     52.69 o 
   4   2   7      483.28      484.03     21.71 o 
   5   2   7     1504.69     1473.05     36.54 o 
   6   2   7      517.62      505.73     18.74 o 
   7   2   7      387.74      396.99     22.68 o 
   8   2   7      297.63      310.54      7.90 o 
   9   2   7      809.38      875.47     32.47 o 
  10   2   7      572.48      683.72     34.60 o 
  11   2   7      647.40      638.74     42.73 o 
  12   2   7      163.09      145.13     17.50 o 
 -11   3   7       98.77       98.18     14.49 o 
 -10   3   7      158.79      144.29     20.45 o 
  -9   3   7      450.28      416.59     23.84 o 
  -8   3   7      164.46      190.38     27.18 o 
  -7   3   7     2960.88     3059.55     72.94 o 
  -6   3   7       46.63       55.28      6.25 o 
  -5   3   7     2433.91     2385.99     43.37 o 
  -4   3   7     3808.36     3826.04     59.74 o 
  -3   3   7     1047.79     1018.23     25.48 o 
  -2   3   7      793.92      719.37     18.36 o 
  -1   3   7     4150.31     4235.03     58.67 o 
   0   3   7       69.15      106.98      3.70 o 
   1   3   7     4205.98     4329.75     67.10 o 
   2   3   7      767.86      684.64     24.10 o 
   3   3   7     1016.44     1001.24     34.40 o 
   4   3   7     3776.67     3824.43     99.53 o 
   5   3   7     2547.72     2540.76     65.62 o 
   6   3   7       83.03       96.40      7.51 o 
   7   3   7     3155.98     3028.56    108.95 o 
   8   3   7      180.46      226.31     20.38 o 
   9   3   7      529.77      554.01     38.89 o 
  10   3   7      162.70      145.30     14.70 o 
  11   3   7       94.62       81.85     15.05 o 
 -11   4   7      236.41      207.89     33.42 o 
 -10   4   7      251.67      267.15     23.98 o 
  -9   4   7      781.32      683.97     43.72 o 
  -8   4   7      133.64      143.08     15.56 o 
  -7   4   7      732.82      693.41     21.94 o 
  -6   4   7      498.83      503.84     14.51 o 
  -5   4   7      151.28      164.44      6.56 o 
  -4   4   7      781.57      719.01     20.90 o 
  -3   4   7      665.89      586.29     15.11 o 
  -2   4   7      970.23      994.41     23.94 o 
  -1   4   7     1987.49     1949.84     31.39 o 
   0   4   7     1519.63     1643.06     31.78 o 
   1   4   7     1866.90     1801.75     37.58 o 
   2   4   7     1031.06     1036.49     39.14 o 
   3   4   7      594.20      512.88     21.04 o 
   4   4   7      880.39      806.16     27.05 o 
   5   4   7      195.55      205.78     10.59 o 
   6   4   7      539.64      529.15     20.76 o 
   7   4   7      833.22      817.81     27.35 o 
   8   4   7      110.22      112.24     13.49 o 
   9   4   7      866.78      812.83     36.46 o 
  10   4   7      221.02      187.50     23.71 o 
  11   4   7      226.18      181.48     26.75 o 
 -11   5   7      179.41      187.82     24.72 o 
 -10   5   7      206.71      190.54     25.49 o 
  -9   5   7      277.47      314.48     32.07 o 
  -8   5   7      217.41      227.31     24.09 o 
  -7   5   7      442.90      416.26     17.31 o 
  -6   5   7     2988.85     2937.06     70.44 o 
  -5   5   7     1395.39     1378.25     32.59 o 
  -4   5   7      958.15      933.01     20.04 o 
  -3   5   7     1300.60     1363.85     24.73 o 
  -2   5   7      191.98      193.81      9.74 o 
  -1   5   7      136.85      132.33      7.31 o 
   0   5   7      917.95      983.17     38.33 o 
   1   5   7      146.25      149.65     20.69 o 
   2   5   7      166.36      167.81     11.44 o 
   3   5   7     1310.50     1388.63     31.50 o 
   4   5   7     1109.97     1109.44     26.80 o 
   5   5   7     1294.73     1297.33     37.74 o 
   6   5   7     3252.15     3360.49     92.60 o 
   7   5   7      361.48      367.66     16.55 o 
   8   5   7      285.55      314.82     14.18 o 
   9   5   7      281.18      299.68     15.58 o 
  10   5   7      239.98      268.06     27.82 o 
  11   5   7      206.67      177.58     23.75 o 
 -10   6   7      710.60      725.64     38.72 o 
  -9   6   7      296.19      296.34     17.82 o 
  -8   6   7     1182.43     1090.05     57.46 o 
  -7   6   7      378.75      421.59     20.65 o 
  -6   6   7       27.41       20.65      4.05 o 
  -5   6   7      347.27      352.58     13.86 o 
  -4   6   7      206.84      216.65      8.42 o 
  -3   6   7     2074.27     2093.01     46.09 o 
  -2   6   7     1853.53     1869.43     49.76 o 
  -1   6   7      147.16      143.77     10.24 o 
   0   6   7     3349.91     3382.20     80.06 o 
   1   6   7      170.85      191.76     24.16 o 
   2   6   7     1786.47     1768.23     44.70 o 
   3   6   7     1979.85     2054.23     45.83 o 
   4   6   7      275.79      277.32     14.45 o 
   5   6   7      305.92      310.15     15.24 o 
   6   6   7       17.30       13.58      3.85 o 
   7   6   7      325.13      370.45     20.08 o 
   8   6   7     1218.25     1262.27     54.84 o 
   9   6   7      255.93      237.64     26.15 o 
  10   6   7      768.88      802.00     47.30 o 
 -10   7   7      187.81      187.95     22.36 o 
  -9   7   7      112.67      111.85     14.87 o 
  -8   7   7      650.67      645.23     46.44 o 
  -7   7   7      249.71      288.90     16.56 o 
  -6   7   7     1790.78     1752.74     61.06 o 
  -5   7   7      441.10      456.68     18.18 o 
  -4   7   7     2147.56     2205.83     61.84 o 
  -3   7   7       53.00       44.55      5.75 o 
  -2   7   7     1535.91     1530.66     44.32 o 
  -1   7   7     2490.92     2484.92     62.74 o 
   0   7   7      542.37      535.53     22.19 o 
   1   7   7     2491.03     2533.57     64.42 o 
   2   7   7     1558.39     1561.50     46.08 o 
   3   7   7       92.51       87.14      8.90 o 
   4   7   7     2013.92     1987.54     52.60 o 
   5   7   7      462.79      430.21     19.03 o 
   6   7   7     1611.70     1634.92     56.75 o 
   7   7   7      257.41      283.39     28.50 o 
   8   7   7      603.50      581.37     30.56 o 
   9   7   7      143.00      123.12     13.41 o 
  10   7   7      144.52      146.13     19.72 o 
  -9   8   7      926.94      945.22     52.03 o 
  -8   8   7      543.81      534.00     32.91 o 
  -7   8   7      599.13      553.79     11.35 o 
  -6   8   7       17.16       12.15      5.39 o 
  -5   8   7      493.97      482.88     15.34 o 
  -4   8   7     2689.94     2818.58    113.85 o 
  -3   8   7       70.89       76.19      5.21 o 
  -2   8   7     2519.69     2442.02     63.21 o 
  -1   8   7      811.72      831.94     23.27 o 
   0   8   7      832.71      777.41     27.63 o 
   1   8   7      784.32      808.96     28.12 o 
   2   8   7     2340.27     2383.57     72.88 o 
   3   8   7       55.04       65.72      7.76 o 
   4   8   7     2583.36     2611.70     89.72 o 
   5   8   7      404.51      391.26     15.80 o 
   6   8   7       17.44       21.29      7.16 o 
   7   8   7      624.51      610.69     31.79 o 
   8   8   7      487.25      475.78     23.26 o 
   9   8   7      883.94      845.30     89.05 o 
  -9   9   7       29.77       25.76      8.76 o 
  -8   9   7      755.16      767.67     46.28 o 
  -7   9   7      260.86      240.92     11.13 o 
  -6   9   7      797.04      792.60     32.29 o 
  -5   9   7      158.27      155.85     11.14 o 
  -4   9   7      468.29      470.11     14.58 o 
  -3   9   7      202.97      182.88     13.95 o 
  -2   9   7      631.73      622.33     25.73 o 
  -1   9   7      420.02      373.82     29.18 o 
   0   9   7      207.15      187.20     16.73 o 
   1   9   7      334.29      318.30     13.87 o 
   2   9   7      715.63      677.66     29.74 o 
   3   9   7      158.39      179.22     19.15 o 
   4   9   7      525.22      532.57     13.93 o 
   5   9   7      134.01      132.41     14.39 o 
   6   9   7      731.03      762.10     41.60 o 
   7   9   7      256.28      257.87     27.25 o 
   8   9   7      762.03      719.70     43.61 o 
   9   9   7       27.01       22.66      6.15 o 
  -8  10   7      135.18      142.23     20.77 o 
  -7  10   7      196.39      184.98     18.30 o 
  -6  10   7       25.45       23.08      5.59 o 
  -5  10   7      895.73      925.01     41.24 o 
  -4  10   7      492.07      523.80     22.89 o 
  -3  10   7      599.82      653.76     27.55 o 
  -2  10   7      353.27      386.65     18.64 o 
  -1  10   7      463.44      488.44     21.52 o 
   0  10   7     1424.77     1479.68     57.71 o 
   1  10   7      488.01      460.44     19.35 o 
   2  10   7      398.99      434.18     26.05 o 
   3  10   7      522.87      540.65     21.44 o 
   4  10   7      571.78      583.12     23.26 o 
   5  10   7      911.89      914.21     37.56 o 
   6  10   7       20.85       15.81      7.98 o 
   7  10   7      169.09      168.94     23.16 o 
   8  10   7      151.50      143.30     28.86 o 
  -7  11   7       82.60       93.93     17.64 o 
  -6  11   7      562.09      586.29     34.72 o 
  -5  11   7        9.04       14.01      5.24 o 
  -4  11   7      511.95      474.37     28.84 o 
  -3  11   7     1113.98     1066.41     54.37 o 
  -2  11   7      132.35      114.49     22.74 o 
  -1  11   7     1107.48     1122.61     49.18 o 
   0  11   7      293.49      306.46     22.18 o 
   1  11   7     1133.93     1161.55     52.88 o 
   2  11   7      175.59      156.37     18.60 o 
   3  11   7     1131.15     1119.42     41.08 o 
   4  11   7      550.53      527.90     26.38 o 
   5  11   7        8.71       17.35      6.11 o 
   6  11   7      630.39      619.96     37.28 o 
   7  11   7       61.58       76.20     11.69 o 
  -5  12   7      112.36      114.64     12.21 o 
  -4  12   7      621.34      598.63     54.58 o 
  -3  12   7       55.39       87.00     13.91 o 
  -2  12   7      297.71      305.16     29.62 o 
  -1  12   7        3.68       16.14      7.02 o 
   0  12   7       79.30       92.54     19.98 o 
   1  12   7        0.93       21.32      8.85 o 
   2  12   7      297.40      285.06     25.65 o 
   3  12   7       60.95       57.62      7.56 o 
   4  12   7      653.57      679.41     41.64 o 
   5  12   7      132.52      146.76     24.35 o 
  -3  13   7      217.54      200.63     22.42 o 
  -2  13   7      978.62      923.59     42.17 o 
  -1  13   7       21.33       38.52      6.18 o 
   0  13   7     1112.01     1121.48     56.37 o 
   1  13   7       10.58       13.73      7.32 o 
   2  13   7      961.54      916.55     46.18 o 
   3  13   7      173.12      193.77     20.08 o 
   0   0   8      622.16      664.69     15.33 o 
   1   0   8      242.97      214.18      5.31 o 
   2   0   8      646.19      681.52     19.31 o 
   3   0   8        5.21       10.88      3.17 o 
   4   0   8        4.46       13.93      5.38 o 
   5   0   8     2034.35     2117.28     46.89 o 
   6   0   8     2846.65     2820.94     66.89 o 
   7   0   8     4066.87     4023.56    111.02 o 
   8   0   8     1805.20     1831.74     75.23 o 
   9   0   8      854.68      889.55     33.01 o 
  10   0   8       13.64       16.19      9.19 o 
  11   0   8      676.91      641.99     35.09 o 
 -11   1   8      384.80      481.69     38.42 o 
 -10   1   8      102.29      110.86     14.15 o 
  -9   1   8      134.91      140.85     19.98 o 
  -8   1   8       51.88       54.59      7.01 o 
  -7   1   8       21.78       21.04      5.79 o 
  -6   1   8      995.97     1014.70     34.07 o 
  -5   1   8     1142.96     1168.48     33.55 o 
  -4   1   8      850.25      849.87     24.55 o 
  -3   1   8     5023.82     4986.91     73.00 o 
  -2   1   8     1916.64     1873.32     28.68 o 
  -1   1   8     3805.87     3767.67     68.87 o 
   0   1   8      613.94      627.74     11.86 o 
   1   1   8     3978.90     3989.21     55.40 o 
   2   1   8     1868.82     1817.45     35.31 o 
   3   1   8     5141.05     5239.84     86.97 o 
   4   1   8      857.41      810.28     32.59 o 
   5   1   8     1258.54     1263.27     35.86 o 
   6   1   8     1008.58      936.31     31.83 o 
   7   1   8       25.94       30.19      8.49 o 
   8   1   8       58.01       71.75     13.50 o 
   9   1   8      198.69      242.05     17.43 o 
  10   1   8      112.14       93.42     17.78 o 
  11   1   8      399.83      486.26     36.73 o 
 -11   2   8       65.89       60.11     11.31 o 
 -10   2   8      143.26      135.89     17.86 o 
  -9   2   8      311.89      317.69     27.74 o 
  -8   2   8      257.18      269.60     14.11 o 
  -7   2   8     1485.08     1504.30     44.78 o 
  -6   2   8      332.56      316.48     11.37 o 
  -5   2   8     3859.48     3753.19     71.95 o 
  -4   2   8      664.51      684.58     20.49 o 
  -3   2   8     4344.15     4297.26     60.41 o 
  -2   2   8      650.43      671.07     18.32 o 
  -1   2   8      271.79      327.38     11.36 o 
   0   2   8      345.86      318.06      9.95 o 
   1   2   8      225.34      275.11      8.93 o 
   2   2   8      689.87      696.90     22.48 o 
   3   2   8     4139.79     4184.03     88.20 o 
   4   2   8      632.42      660.11     28.54 o 
   5   2   8     3941.06     3817.85    109.46 o 
   6   2   8      306.10      310.75     17.88 o 
   7   2   8     1353.81     1350.55     48.66 o 
   8   2   8      280.59      287.77     15.42 o 
   9   2   8      337.32      358.09     22.53 o 
  10   2   8      141.35      130.59     15.43 o 
  11   2   8       88.98       76.16     14.16 o 
 -11   3   8      283.79      310.68     32.56 o 
 -10   3   8      385.58      428.41     33.22 o 
  -9   3   8      664.27      615.40     34.84 o 
  -8   3   8       24.83       33.01      7.25 o 
  -7   3   8      113.80      132.45      9.66 o 
  -6   3   8      762.69      808.03     21.30 o 
  -5   3   8     1039.85     1018.98     20.87 o 
  -4   3   8     1202.05     1231.34     23.61 o 
  -3   3   8     1768.51     1759.71     28.97 o 
  -2   3   8     1094.58     1144.47     32.59 o 
  -1   3   8     2892.10     2997.31     45.03 o 
   0   3   8      148.09      141.68      6.13 o 
   1   3   8     2968.08     3053.73     51.48 o 
   2   3   8     1101.57     1112.97     35.41 o 
   3   3   8     1695.11     1695.85     37.96 o 
   4   3   8     1186.82     1174.96     44.90 o 
   5   3   8     1009.66     1003.59     28.70 o 
   6   3   8      763.53      767.12     26.86 o 
   7   3   8      108.06      127.72      9.41 o 
   8   3   8       25.19       21.14      8.66 o 
   9   3   8      638.70      597.92     36.98 o 
  10   3   8      351.23      366.11     14.78 o 
  11   3   8      260.81      289.64     38.19 o 
 -11   4   8      118.19      118.51     13.77 o 
 -10   4   8       83.11       67.88     10.77 o 
  -9   4   8      226.23      239.66     29.07 o 
  -8   4   8       64.45       78.86     10.63 o 
  -7   4   8     1500.92     1428.25     59.50 o 
  -6   4   8     1640.17     1631.13     38.60 o 
  -5   4   8      407.68      419.63     11.84 o 
  -4   4   8     1131.79     1124.15     25.25 o 
  -3   4   8       18.09       18.68      2.58 o 
  -2   4   8      824.16      754.08     20.72 o 
  -1   4   8      163.16      141.93      7.22 o 
   0   4   8       69.86      116.34     15.72 o 
   1   4   8      147.78      149.35     14.13 o 
   2   4   8      789.14      768.85     30.70 o 
   3   4   8        4.51       12.93      4.23 o 
   4   4   8     1272.09     1316.60     32.81 o 
   5   4   8      377.15      391.74     19.24 o 
   6   4   8     1750.48     1857.77     68.94 o 
   7   4   8     1697.69     1644.34     61.62 o 
   8   4   8       55.67       60.91      9.04 o 
   9   4   8      287.21      294.52     15.57 o 
  10   4   8      113.99      102.73     12.87 o 
  11   4   8      107.87      135.61     20.16 o 
 -11   5   8      240.63      222.61     27.24 o 
 -10   5   8      355.66      328.88     41.13 o 
  -9   5   8      720.35      730.45     36.28 o 
  -8   5   8     1014.43      968.90     37.31 o 
  -7   5   8      128.60      112.66     14.07 o 
  -6   5   8      257.90      263.45      5.89 o 
  -5   5   8       31.69       24.83      3.52 o 
  -4   5   8      419.32      409.04     12.00 o 
  -3   5   8      382.64      369.15     11.27 o 
  -2   5   8     1478.22     1462.52     28.83 o 
  -1   5   8     1152.73     1106.00     35.86 o 
   0   5   8     3682.01     3718.82     87.21 o 
   1   5   8     1152.91     1171.63     41.33 o 
   2   5   8     1332.80     1348.17     33.97 o 
   3   5   8      427.54      388.37     17.62 o 
   4   5   8      342.52      360.96     15.13 o 
   5   5   8       45.11       47.65      6.89 o 
   6   5   8      261.58      298.95     19.00 o 
   7   5   8      137.39      135.96     16.33 o 
   8   5   8     1015.76     1002.96     42.25 o 
   9   5   8      779.08      768.64     36.91 o 
  10   5   8      329.24      350.40     35.88 o 
  11   5   8      277.85      261.53     31.53 o 
 -10   6   8      304.15      307.58     32.74 o 
  -9   6   8      163.60      150.06     18.12 o 
  -8   6   8      890.10      814.58     41.02 o 
  -7   6   8      342.24      328.42     20.53 o 
  -6   6   8      738.78      728.84     27.13 o 
  -5   6   8      595.89      596.48     16.06 o 
  -4   6   8      807.90      829.40     20.52 o 
  -3   6   8     2217.65     2342.59     66.43 o 
  -2   6   8     1041.19     1006.27     25.87 o 
  -1   6   8     1042.91     1029.25     23.93 o 
   0   6   8      457.00      489.32     22.51 o 
   1   6   8     1037.05      988.90     28.78 o 
   2   6   8     1120.13     1144.55     29.50 o 
   3   6   8     2214.33     2259.90     63.98 o 
   4   6   8      698.76      731.74     23.11 o 
   5   6   8      604.60      618.08     23.47 o 
   6   6   8      588.13      588.21     15.78 o 
   7   6   8      315.26      288.07     11.81 o 
   8   6   8      804.61      840.98     41.86 o 
   9   6   8      143.66      127.37     12.56 o 
  10   6   8      261.73      245.74     34.63 o 
 -10   7   8      568.10      548.57     42.27 o 
  -9   7   8      487.61      445.60     36.68 o 
  -8   7   8      148.41      153.81     16.39 o 
  -7   7   8       34.92       23.40      5.43 o 
  -6   7   8       37.88       31.38      6.73 o 
  -5   7   8      358.47      344.18     20.54 o 
  -4   7   8      253.53      247.09     24.51 o 
  -3   7   8      637.46      625.80     19.79 o 
  -2   7   8     1682.88     1687.75     48.49 o 
  -1   7   8      587.02      621.93     25.96 o 
   0   7   8      182.62      158.52     18.80 o 
   1   7   8      526.44      530.80     20.17 o 
   2   7   8     1777.62     1767.72     51.32 o 
   3   7   8      606.22      579.38     18.73 o 
   4   7   8      254.24      256.13      9.96 o 
   5   7   8      347.39      335.76     12.65 o 
   6   7   8       29.23       22.33      5.91 o 
   7   7   8       35.89       31.95      6.99 o 
   8   7   8      140.07      118.62     14.79 o 
   9   7   8      459.68      483.36     32.78 o 
  10   7   8      602.27      640.12     66.08 o 
  -9   8   8      245.19      228.99     33.85 o 
  -8   8   8     1270.31     1260.05     65.12 o 
  -7   8   8       55.69       53.89     14.64 o 
  -6   8   8     2747.97     2894.86     68.09 o 
  -5   8   8        4.79       10.88      3.51 o 
  -4   8   8      640.17      652.48     36.35 o 
  -3   8   8       53.89       51.34      7.30 o 
  -2   8   8     1497.91     1554.47     64.09 o 
  -1   8   8      170.10      204.67     23.94 o 
   0   8   8     2232.08     2310.27     71.81 o 
   1   8   8      170.70      202.16     21.05 o 
   2   8   8     1418.66     1402.41     53.38 o 
   3   8   8       57.54       56.09      8.22 o 
   4   8   8      627.89      665.91     26.87 o 
   5   8   8        4.48       11.14      4.04 o 
   6   8   8     2644.81     2863.52     97.03 o 
   7   8   8       61.41       68.35     11.07 o 
   8   8   8     1204.79     1288.15     61.63 o 
   9   8   8      251.02      250.67     41.62 o 
  -8   9   8      328.54      310.67     39.07 o 
  -7   9   8       82.36       87.31      9.34 o 
  -6   9   8       19.40       17.37      4.31 o 
  -5   9   8       12.44       17.39      5.70 o 
  -4   9   8      263.16      295.23     27.57 o 
  -3   9   8      388.70      410.60     17.07 o 
  -2   9   8     1137.82     1110.99     45.85 o 
  -1   9   8      263.72      276.87     18.81 o 
   0   9   8     4505.84     5224.92    181.70 o 
   1   9   8      264.94      256.45     27.24 o 
   2   9   8     1191.67     1196.65     46.96 o 
   3   9   8      392.98      376.95     25.66 o 
   4   9   8      273.08      275.53     15.90 o 
   5   9   8       11.76        8.10      3.51 o 
   6   9   8       20.16       29.07      5.80 o 
   7   9   8       77.59       59.29     18.32 o 
   8   9   8      306.65      286.27     32.46 o 
  -7  10   8      114.93       86.23     11.53 o 
  -6  10   8      473.99      488.58     32.61 o 
  -5  10   8       27.91       12.82      7.40 o 
  -4  10   8      463.01      500.74     30.90 o 
  -3  10   8       39.26       43.24      7.25 o 
  -2  10   8       23.28       28.61      7.47 o 
  -1  10   8      268.03      257.59     19.50 o 
   0  10   8        9.56       19.94      6.21 o 
   1  10   8      268.16      275.98     29.16 o 
   2  10   8       39.84       38.40      6.94 o 
   3  10   8       43.84       43.87     12.23 o 
   4  10   8      480.44      499.07     16.56 o 
   5  10   8       29.45       18.50      7.58 o 
   6  10   8      386.34      401.69     50.69 o 
   7  10   8      124.50      109.83     17.06 o 
  -6  11   8       54.61       42.84      7.13 o 
  -5  11   8       21.48       34.19      9.87 o 
  -4  11   8      515.31      472.00     38.76 o 
  -3  11   8      160.68      149.92     19.16 o 
  -2  11   8     1023.23     1125.53     46.81 o 
  -1  11   8      588.05      531.07     37.72 o 
   0  11   8      323.46      370.65     21.27 o 
   1  11   8      637.08      653.42     35.74 o 
   2  11   8     1162.19     1280.43     58.78 o 
   3  11   8      179.18      187.11     18.38 o 
   4  11   8      540.10      543.20     31.17 o 
   5  11   8       17.88       23.57      8.28 o 
   6  11   8       51.44       42.28     10.53 o 
  -5  12   8      260.88      250.35     28.30 o 
  -4  12   8      921.54      964.70     53.71 o 
  -3  12   8      295.46      293.16     34.21 o 
  -2  12   8      429.58      496.51     38.35 o 
  -1  12   8       95.93      107.40     11.78 o 
   0  12   8       23.97       20.56      8.17 o 
   1  12   8      107.59      107.34     13.88 o 
   2  12   8      401.87      375.29     30.98 o 
   3  12   8      316.23      279.79     29.28 o 
   4  12   8      909.18      906.68     52.34 o 
   5  12   8      256.90      264.65     38.55 o 
  -2  13   8      379.21      396.18     41.86 o 
  -1  13   8      231.86      239.83     21.52 o 
   0  13   8      790.89      767.41     33.07 o 
   1  13   8      179.55      195.75     16.57 o 
   2  13   8      339.49      335.27     29.95 o 
   1   0   9     6388.71     6144.49    103.03 o 
   2   0   9      478.64      511.48     17.15 o 
   3   0   9      295.53      251.82     12.82 o 
   4   0   9      122.53      140.52     17.71 o 
   5   0   9      237.87      249.71     17.90 o 
   6   0   9       44.71       43.93      9.63 o 
   7   0   9      179.56      173.68      9.20 o 
   8   0   9     2124.88     2308.57     89.68 o 
   9   0   9      322.28      332.88     12.16 o 
  10   0   9      450.98      493.11     43.80 o 
  11   0   9       18.83       26.64      8.25 o 
 -11   1   9      121.48      134.63     23.20 o 
 -10   1   9      453.88      521.64     34.27 o 
  -9   1   9     1038.99     1053.66     53.10 o 
  -8   1   9      344.83      373.86     18.01 o 
  -7   1   9     1739.36     1791.79     62.90 o 
  -6   1   9      209.04      224.01     16.79 o 
  -5   1   9     2951.61     3005.71     78.74 o 
  -4   1   9      344.18      386.00     14.95 o 
  -3   1   9     1124.23     1139.59     30.21 o 
  -2   1   9     1493.65     1475.51     26.56 o 
  -1   1   9      290.85      273.24     11.32 o 
   0   1   9     5101.58     5231.66     85.22 o 
   1   1   9      285.52      252.50      9.74 o 
   2   1   9     1417.81     1415.58     29.30 o 
   3   1   9     1161.39     1129.20     37.96 o 
   4   1   9      337.47      342.61     16.84 o 
   5   1   9     2698.37     2757.87     72.57 o 
   6   1   9      191.83      187.02     15.51 o 
   7   1   9     1616.72     1641.02     75.71 o 
   8   1   9      316.59      304.89     17.46 o 
   9   1   9     1030.94     1070.61     49.06 o 
  10   1   9      390.52      427.63     19.24 o 
  11   1   9      118.15       76.63     22.47 o 
 -11   2   9      591.98      604.44     51.04 o 
 -10   2   9       64.53       77.09     12.37 o 
  -9   2   9       63.73       61.58     10.95 o 
  -8   2   9        5.98       11.72      4.78 o 
  -7   2   9      228.75      245.84     18.77 o 
  -6   2   9      461.28      471.61     16.84 o 
  -5   2   9      818.82      790.32     25.78 o 
  -4   2   9     2452.13     2440.17     49.86 o 
  -3   2   9     1213.81     1240.00     27.73 o 
  -2   2   9     1272.08     1311.67     25.36 o 
  -1   2   9      854.46      796.54     23.89 o 
   0   2   9      627.15      656.44     19.99 o 
   1   2   9      891.97      851.16     25.19 o 
   2   2   9     1219.32     1254.80     29.25 o 
   3   2   9     1147.03     1149.61     33.73 o 
   4   2   9     2438.01     2419.99     64.60 o 
   5   2   9      792.36      763.52     36.83 o 
   6   2   9      393.85      388.28     18.67 o 
   7   2   9      248.67      270.84      9.86 o 
   8   2   9        0.20        6.23      4.14 o 
   9   2   9       67.57       65.79      9.53 o 
  10   2   9       74.00       63.98      9.40 o 
  11   2   9      567.32      573.80     46.04 o 
 -11   3   9       67.66       68.48     11.96 o 
 -10   3   9      390.12      394.47     26.32 o 
  -9   3   9      113.86      110.26     14.57 o 
  -8   3   9      122.19      127.17     14.82 o 
  -7   3   9      556.57      578.22     24.13 o 
  -6   3   9      916.04      873.19     35.88 o 
  -5   3   9     1543.26     1529.33     35.54 o 
  -4   3   9     1414.51     1368.18     26.40 o 
  -3   3   9      415.05      407.54     13.07 o 
  -2   3   9     3572.21     3773.84     65.86 o 
  -1   3   9      289.16      332.75     12.77 o 
   0   3   9     3265.07     3508.35     69.37 o 
   1   3   9      267.51      287.68     11.31 o 
   2   3   9     3606.22     3685.88     72.43 o 
   3   3   9      345.31      320.12     11.90 o 
   4   3   9     1473.49     1447.07     40.38 o 
   5   3   9     1683.25     1552.68     55.13 o 
   6   3   9      851.48      805.22     27.27 o 
   7   3   9      549.75      556.45     27.12 o 
   8   3   9      101.45       91.43     13.25 o 
   9   3   9      123.34      123.63     15.00 o 
  10   3   9      422.72      392.59     25.75 o 
  11   3   9       57.70       77.37     15.19 o 
 -11   4   9       20.07       25.90     18.66 o 
 -10   4   9      479.82      481.86     30.29 o 
  -9   4   9      304.66      310.51     33.85 o 
  -8   4   9      889.03      890.02     34.33 o 
  -7   4   9      262.68      217.88     39.11 o 
  -6   4   9      122.78      131.53      6.91 o 
  -5   4   9      569.33      568.18     13.30 o 
  -4   4   9      606.28      623.35     15.63 o 
  -3   4   9     1191.33     1175.05     24.06 o 
  -2   4   9      997.64     1001.01     28.66 o 
  -1   4   9     1846.47     1826.94     36.96 o 
   0   4   9      377.83      331.92     11.80 o 
   1   4   9     1825.04     1842.62     49.40 o 
   2   4   9      993.99     1075.90     37.84 o 
   3   4   9     1130.65     1064.72     27.09 o 
   4   4   9      528.87      542.57     22.10 o 
   5   4   9      583.76      576.53     21.54 o 
   6   4   9      117.97      109.89     15.77 o 
   7   4   9      220.13      204.77     12.12 o 
   8   4   9      883.11      862.00     48.30 o 
   9   4   9      288.81      363.16     31.71 o 
  10   4   9      471.76      487.84     34.11 o 
  11   4   9       30.17       14.14     11.56 o 
 -10   5   9      221.00      223.29     28.42 o 
  -9   5   9      352.99      423.51     51.68 o 
  -8   5   9      923.22      890.00     40.71 o 
  -7   5   9      354.28      339.61     14.36 o 
  -6   5   9       38.60       40.26      5.53 o 
  -5   5   9      100.06      114.65      7.22 o 
  -4   5   9      221.16      214.79     10.10 o 
  -3   5   9      615.82      615.76     14.81 o 
  -2   5   9      105.46       97.54      6.41 o 
  -1   5   9     2474.91     2461.22     53.76 o 
   0   5   9      881.10      868.49     29.12 o 
   1   5   9     2478.07     2442.89     65.20 o 
   2   5   9       65.23       80.15      9.28 o 
   3   5   9      623.46      681.85     24.32 o 
   4   5   9      170.68      168.78     14.56 o 
   5   5   9       93.63       93.52     13.12 o 
   6   5   9       60.79       67.11      7.13 o 
   7   5   9      407.68      422.33     32.01 o 
   8   5   9     1045.27      997.55     50.11 o 
   9   5   9      356.75      367.62     26.99 o 
  10   5   9      196.32      180.72     28.81 o 
 -10   6   9      227.66      177.98     18.63 o 
  -9   6   9      294.20      251.37     26.07 o 
  -8   6   9      290.95      276.83     24.07 o 
  -7   6   9      553.40      586.29     30.15 o 
  -6   6   9      710.08      698.18     25.35 o 
  -5   6   9     1163.16     1176.42     45.94 o 
  -4   6   9      404.26      411.05     14.97 o 
  -3   6   9       20.90       31.46      7.05 o 
  -2   6   9      783.27      720.06     20.98 o 
  -1   6   9       77.83       71.87     11.43 o 
   0   6   9     2718.72     2738.69     85.14 o 
   1   6   9      102.11      105.19     12.12 o 
   2   6   9      916.60      854.83     36.54 o 
   3   6   9       29.83       37.66      5.69 o 
   4   6   9      451.13      470.67     18.30 o 
   5   6   9     1255.73     1221.22     51.12 o 
   6   6   9      727.02      703.56     30.97 o 
   7   6   9      609.20      576.91     22.39 o 
   8   6   9      328.40      332.64     13.95 o 
   9   6   9      315.24      310.72     35.70 o 
  10   6   9      286.71      245.28     33.66 o 
  -9   7   9        7.32       16.95      9.39 o 
  -8   7   9      637.62      626.99     50.18 o 
  -7   7   9       11.36       20.80      6.91 o 
  -6   7   9      700.26      721.29     29.05 o 
  -5   7   9      886.28      912.75     38.30 o 
  -4   7   9     1526.47     1586.60     65.66 o 
  -3   7   9      680.08      692.40     30.30 o 
  -2   7   9      776.58      787.22     25.89 o 
  -1   7   9      202.21      200.04     17.91 o 
   0   7   9     1807.05     1842.74     70.84 o 
   1   7   9      140.05      134.01     15.53 o 
   2   7   9      843.85      864.26     26.88 o 
   3   7   9      606.71      606.36     24.93 o 
   4   7   9     1601.14     1682.28     63.18 o 
   5   7   9      901.31      924.08     43.05 o 
   6   7   9      784.74      785.34     34.90 o 
   7   7   9       13.01       16.60      5.84 o 
   8   7   9      588.37      599.94     28.03 o 
   9   7   9        2.50       19.83      7.26 o 
  -9   8   9       53.54       47.44     13.71 o 
  -8   8   9       44.66       53.65     13.00 o 
  -7   8   9      577.36      552.54     51.99 o 
  -6   8   9      245.03      218.03     11.32 o 
  -5   8   9     1191.79     1263.82     46.47 o 
  -4   8   9      278.76      292.08     21.25 o 
  -3   8   9     1072.41     1125.37     44.21 o 
  -2   8   9     1336.01     1331.52     62.89 o 
  -1   8   9      235.15      235.96     32.33 o 
   0   8   9     1389.52     1450.09     61.05 o 
   1   8   9      230.91      228.33     23.29 o 
   2   8   9     1151.55     1134.01     43.95 o 
   3   8   9     1150.34     1166.96     42.73 o 
   4   8   9      313.30      292.85     14.53 o 
   5   8   9     1046.73     1077.56     47.94 o 
   6   8   9      234.63      231.83     25.92 o 
   7   8   9      515.58      545.58     32.70 o 
   8   8   9       36.62       36.59      8.77 o 
   9   8   9       39.32       51.00      9.70 o 
  -8   9   9      746.63      739.84     41.88 o 
  -7   9   9      425.66      380.04     42.65 o 
  -6   9   9      809.77      808.57     38.49 o 
  -5   9   9       62.85       70.07     13.32 o 
  -4   9   9      100.80      102.72     13.40 o 
  -3   9   9      576.62      572.11     23.43 o 
  -2   9   9       22.71       13.36      5.56 o 
  -1   9   9     1027.51     1078.15     43.23 o 
   0   9   9       84.63      101.73     12.98 o 
   1   9   9     1036.55     1028.02     41.83 o 
   2   9   9       32.27       28.79      6.77 o 
   3   9   9      644.04      674.14     26.32 o 
   4   9   9       79.93       75.52      9.32 o 
   5   9   9       72.40       57.56      7.67 o 
   6   9   9      864.57      935.68     41.43 o 
   7   9   9      419.87      429.76     33.53 o 
   8   9   9      786.95      808.22     34.97 o 
  -7  10   9      167.59      137.11     18.60 o 
  -6  10   9      174.44      137.52     18.02 o 
  -5  10   9      794.54      784.51     34.09 o 
  -4  10   9      346.08      365.10     29.78 o 
  -3  10   9       23.71       30.61      8.52 o 
  -2  10   9     1779.04     1883.68     80.40 o 
  -1  10   9      217.69      258.39     28.43 o 
   0  10   9      508.96      484.60     24.71 o 
   1  10   9      189.03      203.94     18.20 o 
   2  10   9     1857.37     1866.28     80.14 o 
   3  10   9       37.98       41.16      8.49 o 
   4  10   9      337.53      291.21     20.31 o 
   5  10   9      831.31      834.42     39.65 o 
   6  10   9      171.95      183.73     27.03 o 
   7  10   9      178.05      183.81     32.96 o 
  -6  11   9      699.90      686.12     43.71 o 
  -5  11   9       37.82       30.47      8.71 o 
  -4  11   9      546.74      585.07     37.36 o 
  -3  11   9      327.10      324.76     21.56 o 
  -2  11   9      329.50      363.48     39.34 o 
  -1  11   9      294.20      328.02     32.25 o 
   0  11   9      970.06      923.83     45.01 o 
   1  11   9      313.58      331.51     29.49 o 
   2  11   9      359.77      384.86     19.39 o 
   3  11   9      314.51      311.05     36.08 o 
   4  11   9      573.42      591.98     31.05 o 
   5  11   9       37.31       29.24      9.02 o 
   6  11   9      723.94      744.97     48.52 o 
  -4  12   9      245.93      252.18     26.29 o 
  -3  12   9      553.18      551.04     31.22 o 
  -2  12   9      398.08      386.25     33.67 o 
  -1  12   9       84.12       90.99     15.53 o 
   0  12   9      155.93      178.16     23.48 o 
   1  12   9      109.85       98.43     14.84 o 
   2  12   9      360.03      345.42     30.39 o 
   3  12   9      548.53      517.59     30.80 o 
   4  12   9      267.94      235.43     38.90 o 
   0   0  10     1778.68     1612.80     79.72 o 
   1   0  10       72.93       73.43      7.75 o 
   2   0  10     7053.29     7112.92    138.40 o 
   3   0  10      170.56      211.95     11.56 o 
   4   0  10        1.67        7.20      3.35 o 
   5   0  10       99.21      116.68     13.92 o 
   6   0  10     5209.00     5294.03     72.19 o 
   7   0  10      215.85      244.03     15.26 o 
   8   0  10     1372.10     1253.94     44.86 o 
   9   0  10     1260.97     1281.28     63.20 o 
  10   0  10     1045.45     1181.82     39.96 o 
  11   0  10      121.34      148.84     20.25 o 
 -11   1  10      384.21      382.92     46.79 o 
 -10   1  10      123.26      114.28     18.34 o 
  -9   1  10      326.83      310.80     35.41 o 
  -8   1  10      630.98      662.02     25.55 o 
  -7   1  10      462.07      480.86     16.95 o 
  -6   1  10     4195.97     4296.71    132.01 o 
  -5   1  10      108.62      108.45     15.36 o 
  -4   1  10     2894.96     3031.08     75.59 o 
  -3   1  10       14.81       16.75      3.14 o 
  -2   1  10     1011.77     1044.00     31.82 o 
  -1   1  10      701.86      683.90     22.35 o 
   0   1  10     4185.85     4319.22     85.48 o 
   1   1  10      660.24      642.85     20.13 o 
   2   1  10      942.06      999.29     30.56 o 
   3   1  10       26.23       21.92      3.84 o 
   4   1  10     3029.51     3042.32     79.45 o 
   5   1  10       90.97      104.02     13.13 o 
   6   1  10     4137.32     4263.58    128.92 o 
   7   1  10      457.10      481.53     16.33 o 
   8   1  10      749.08      833.76     34.92 o 
   9   1  10      329.64      337.51     25.31 o 
  10   1  10      145.86      143.80     21.25 o 
  11   1  10      411.54      396.05     51.86 o 
 -11   2  10      166.23      128.97     22.35 o 
 -10   2  10      302.01      307.06     33.41 o 
  -9   2  10      178.24      165.44     19.89 o 
  -8   2  10      353.78      330.13     11.81 o 
  -7   2  10      236.73      212.68     13.93 o 
  -6   2  10      146.35      147.76      8.75 o 
  -5   2  10      886.61      869.21     24.87 o 
  -4   2  10     1172.80     1199.37     25.71 o 
  -3   2  10     1154.54     1063.13     22.29 o 
  -2   2  10     1062.61     1124.44     31.79 o 
  -1   2  10      867.65      882.91     27.25 o 
   0   2  10      195.38      164.69      9.16 o 
   1   2  10      762.10      778.25     24.01 o 
   2   2  10     1227.90     1255.89     28.73 o 
   3   2  10     1200.99     1099.08     27.35 o 
   4   2  10     1178.12     1165.58     31.67 o 
   5   2  10      817.03      797.88     31.89 o 
   6   2  10      163.44      168.11     24.47 o 
   7   2  10      233.89      225.90     10.85 o 
   8   2  10      370.10      328.73     14.24 o 
   9   2  10      151.33      150.91     22.23 o 
  10   2  10      319.33      319.70     24.49 o 
  11   2  10      145.31      124.64     18.24 o 
 -10   3  10      129.31      123.83     15.70 o 
  -9   3  10      120.39      102.67     14.81 o 
  -8   3  10      474.45      479.83     29.33 o 
  -7   3  10      125.97      135.82      9.99 o 
  -6   3  10      301.39      343.65     15.67 o 
  -5   3  10     1479.45     1445.60     41.25 o 
  -4   3  10      819.15      822.81     19.48 o 
  -3   3  10     1240.36     1171.58     24.46 o 
  -2   3  10       40.71       36.42      4.53 o 
  -1   3  10      304.65      319.49     12.80 o 
   0   3  10      231.37      223.95     13.19 o 
   1   3  10      251.46      249.70     10.72 o 
   2   3  10       35.06       29.89      3.58 o 
   3   3  10     1239.60     1229.48     29.02 o 
   4   3  10      694.33      686.94     25.92 o 
   5   3  10     1494.57     1509.24     69.17 o 
   6   3  10      277.78      277.05     14.55 o 
   7   3  10      114.77      111.99     13.51 o 
   8   3  10      470.99      493.48     17.75 o 
   9   3  10      124.40      121.27     17.93 o 
  10   3  10      148.43      138.83     22.93 o 
 -10   4  10       26.21       26.70      7.14 o 
  -9   4  10      524.03      512.42     31.42 o 
  -8   4  10       22.04       23.82     11.57 o 
  -7   4  10      181.60      176.57     13.32 o 
  -6   4  10      310.55      314.57     15.67 o 
  -5   4  10      344.31      301.60     11.65 o 
  -4   4  10     1172.46     1112.13     32.01 o 
  -3   4  10      437.29      421.53     14.14 o 
  -2   4  10      951.18      889.29     19.80 o 
  -1   4  10      903.35      935.56     29.32 o 
   0   4  10     3543.58     3464.62     74.56 o 
   1   4  10     1046.78     1048.32     26.55 o 
   2   4  10      911.66      852.79     28.81 o 
   3   4  10      508.96      505.41     18.35 o 
   4   4  10     1213.18     1156.81     37.47 o 
   5   4  10      389.75      350.96     19.71 o 
   6   4  10      277.43      282.28     13.29 o 
   7   4  10      215.97      221.89     10.65 o 
   8   4  10       39.13       46.76     10.72 o 
   9   4  10      581.39      625.67     33.68 o 
  10   4  10       36.38       33.39     10.88 o 
 -10   5  10      348.07      277.77     36.42 o 
  -9   5  10      791.56      780.81     39.81 o 
  -8   5  10      832.53      797.57     34.60 o 
  -7   5  10      594.46      510.58     32.45 o 
  -6   5  10      582.52      568.10     20.30 o 
  -5   5  10      132.87      130.14     13.89 o 
  -4   5  10       50.82       49.71      5.99 o 
  -3   5  10      280.76      282.15     11.95 o 
  -2   5  10      485.06      444.13     15.67 o 
  -1   5  10      352.01      356.72     12.61 o 
   0   5  10      110.45       97.21     13.29 o 
   1   5  10      367.85      390.19     20.19 o 
   2   5  10      426.84      445.93     19.69 o 
   3   5  10      324.71      330.77     17.00 o 
   4   5  10       34.10       41.50      6.77 o 
   5   5  10      207.42      208.04     22.24 o 
   6   5  10      684.16      672.00     28.00 o 
   7   5  10      648.44      640.75     31.79 o 
   8   5  10      859.47      851.10     39.89 o 
   9   5  10      800.97      849.77     45.93 o 
  10   5  10      330.98      263.55     34.34 o 
  -9   6  10      128.21      127.52     18.71 o 
  -8   6  10      382.77      350.16     44.04 o 
  -7   6  10       10.11        8.03      7.62 o 
  -6   6  10      609.87      637.45     25.30 o 
  -5   6  10      472.48      522.54     15.81 o 
  -4   6  10      336.47      338.96      7.35 o 
  -3   6  10     1283.85     1357.37     43.80 o 
  -2   6  10       26.05       28.30      5.85 o 
  -1   6  10     2131.58     2174.60     70.05 o 
   0   6  10      438.33      418.94     21.30 o 
   1   6  10     2006.16     2140.55     67.12 o 
   2   6  10       12.92       10.51      5.41 o 
   3   6  10     1186.34     1218.56     41.37 o 
   4   6  10      279.74      289.37     19.31 o 
   5   6  10      469.07      476.94     22.87 o 
   6   6  10      573.61      540.35     25.65 o 
   7   6  10        6.52       11.07      6.95 o 
   8   6  10      333.39      283.45     32.81 o 
   9   6  10       95.38       94.19     15.29 o 
  -9   7  10      143.91      107.15     16.98 o 
  -8   7  10       38.37       42.23      8.06 o 
  -7   7  10     1012.43      991.15     40.67 o 
  -6   7  10     1005.55      951.64     45.10 o 
  -5   7  10      983.58     1014.57     44.40 o 
  -4   7  10      412.39      410.19     15.04 o 
  -3   7  10     1358.22     1346.37     56.80 o 
  -2   7  10     1046.24     1059.18     50.36 o 
  -1   7  10      651.33      622.87     28.44 o 
   0   7  10      123.92      141.70     17.61 o 
   1   7  10      642.66      691.69     32.34 o 
   2   7  10     1138.43     1073.66     41.43 o 
   3   7  10     1275.53     1257.81     48.68 o 
   4   7  10      429.66      453.87     16.24 o 
   5   7  10      945.89      988.96     34.08 o 
   6   7  10      929.06      881.53     44.82 o 
   7   7  10     1030.45     1019.28     46.92 o 
   8   7  10       26.75       29.31      6.84 o 
   9   7  10      106.54       72.32     15.54 o 
  -8   8  10      288.43      231.40     38.64 o 
  -7   8  10       14.42       23.93      5.89 o 
  -6   8  10       19.75       20.74      5.59 o 
  -5   8  10       69.72       72.81     10.06 o 
  -4   8  10      270.01      284.75     12.19 o 
  -3   8  10      238.75      244.47     31.03 o 
  -2   8  10      450.57      427.52     20.75 o 
  -1   8  10      532.65      565.35     18.84 o 
   0   8  10     1985.29     1972.30     75.43 o 
   1   8  10      541.06      560.88     14.94 o 
   2   8  10      430.54      453.11     16.02 o 
   3   8  10      272.18      289.77     14.09 o 
   4   8  10      294.61      324.64     13.31 o 
   5   8  10       94.77       94.02     11.97 o 
   6   8  10       31.07       41.67     10.32 o 
   7   8  10       15.85       16.43      6.07 o 
   8   8  10      300.21      373.16     36.30 o 
  -7   9  10     1212.24     1162.29     69.52 o 
  -6   9  10      337.74      278.95     32.67 o 
  -5   9  10      801.81      801.53     39.50 o 
  -4   9  10      135.07      159.52     18.05 o 
  -3   9  10      357.71      396.73     50.81 o 
  -2   9  10      553.19      530.51     18.75 o 
  -1   9  10       46.52       52.75      9.53 o 
   0   9  10       72.43       80.68     11.53 o 
   1   9  10       54.47       56.43      9.93 o 
   2   9  10      566.97      560.81     31.78 o 
   3   9  10      434.49      442.32     12.02 o 
   4   9  10      153.44      136.93     14.64 o 
   5   9  10      748.55      747.47     36.15 o 
   6   9  10      334.77      336.36     40.49 o 
   7   9  10     1087.44     1016.09     57.55 o 
  -6  10  10      433.42      426.39     41.57 o 
  -5  10  10      124.98      130.30     14.87 o 
  -4  10  10       18.35       30.73      6.33 o 
  -3  10  10      979.68     1051.21     47.32 o 
  -2  10  10       19.70        8.01      7.15 o 
  -1  10  10     2900.08     3173.04     64.43 o 
   0  10  10      163.55      156.68     22.72 o 
   1  10  10     2905.86     3079.31     65.88 o 
   2  10  10       21.95       24.41      9.20 o 
   3  10  10      958.88      947.79     40.86 o 
   4  10  10       11.89       12.93      4.28 o 
   5  10  10      102.92      101.15     14.20 o 
   6  10  10      407.39      403.46     66.53 o 
  -5  11  10      633.02      599.80     30.21 o 
  -4  11  10      210.09      201.32     18.86 o 
  -3  11  10      661.47      718.56     42.86 o 
  -2  11  10       41.99       52.87      7.60 o 
  -1  11  10      102.04      125.74     14.26 o 
   0  11  10      191.13      167.47     18.03 o 
   1  11  10      116.66      113.94     15.72 o 
   2  11  10       56.69       52.34      9.47 o 
   3  11  10      676.83      643.40     40.03 o 
   4  11  10      228.46      203.44     26.42 o 
   5  11  10      720.20      766.05     39.94 o 
  -3  12  10      528.76      559.67     39.90 o 
  -2  12  10      423.72      424.86     45.83 o 
  -1  12  10      340.73      251.20     29.88 o 
   0  12  10       40.64       49.59      8.86 o 
   1  12  10      372.91      356.76     34.45 o 
   2  12  10      398.34      348.17     44.99 o 
   3  12  10      601.99      571.14     29.58 o 
   1   0  11      626.11      677.60     22.84 o 
   2   0  11       25.70       18.58      4.34 o 
   3   0  11      190.67      230.00     13.02 o 
   4   0  11      745.26      793.94     22.62 o 
   5   0  11       56.37       61.48      8.86 o 
   6   0  11      440.64      507.47     28.72 o 
   7   0  11       27.32       34.58      7.20 o 
   8   0  11     2136.46     2189.46     94.01 o 
   9   0  11       12.98       14.65      9.55 o 
  10   0  11     2769.89     3148.83     71.14 o 
 -10   1  11      781.48      891.30     58.68 o 
  -9   1  11       45.79       40.59      8.66 o 
  -8   1  11      278.48      304.03     19.33 o 
  -7   1  11       74.66       85.04     12.98 o 
  -6   1  11      682.85      632.72     29.34 o 
  -5   1  11      307.11      278.33     33.00 o 
  -4   1  11      599.39      572.78     18.40 o 
  -3   1  11      174.16      181.84      8.79 o 
  -2   1  11     2455.37     2480.96     51.20 o 
  -1   1  11      639.80      634.79     20.08 o 
   0   1  11     4527.39     4641.17     99.96 o 
   1   1  11      628.99      605.99     19.09 o 
   2   1  11     2353.15     2352.81     52.25 o 
   3   1  11      190.81      162.43     17.84 o 
   4   1  11      532.39      500.43     20.43 o 
   5   1  11      285.52      247.26     32.02 o 
   6   1  11      667.14      647.85     29.99 o 
   7   1  11       90.91       83.31     10.03 o 
   8   1  11      234.10      264.27     20.05 o 
   9   1  11       46.36       35.35     10.33 o 
  10   1  11      682.55      752.69     58.37 o 
 -10   2  11       35.78       36.97      8.86 o 
  -9   2  11      638.72      658.83     35.26 o 
  -8   2  11      446.37      499.67     42.33 o 
  -7   2  11      206.80      210.30     22.75 o 
  -6   2  11      859.34      854.23     35.19 o 
  -5   2  11      727.87      773.76     21.94 o 
  -4   2  11      723.16      715.15     19.37 o 
  -3   2  11      215.43      237.99      9.42 o 
  -2   2  11     1465.51     1522.09     32.68 o 
  -1   2  11     2371.89     2395.90     56.02 o 
   0   2  11      105.15      128.01      8.64 o 
   1   2  11     2315.89     2405.42     53.25 o 
   2   2  11     1466.40     1489.15     33.42 o 
   3   2  11      245.46      240.72     12.49 o 
   4   2  11      732.66      705.97     22.37 o 
   5   2  11      757.43      769.02     26.34 o 
   6   2  11      791.97      823.90     42.89 o 
   7   2  11      222.38      283.15     29.27 o 
   8   2  11      428.36      448.61     24.02 o 
   9   2  11      643.25      663.95     41.44 o 
  10   2  11       48.29       42.70     10.46 o 
 -10   3  11      611.16      594.87     37.33 o 
  -9   3  11      141.26      121.59     17.18 o 
  -8   3  11      388.46      326.76     26.38 o 
  -7   3  11      363.46      357.09     24.61 o 
  -6   3  11      185.76      194.67      9.49 o 
  -5   3  11      278.43      286.48      8.75 o 
  -4   3  11      589.14      585.80     17.99 o 
  -3   3  11      425.21      420.74     13.45 o 
  -2   3  11     1834.46     1803.78     44.35 o 
  -1   3  11      164.07      166.91      8.83 o 
   0   3  11     5221.28     5585.15    132.51 o 
   1   3  11      192.96      204.52     12.23 o 
   2   3  11     1942.87     1925.09     50.88 o 
   3   3  11      403.51      393.30     15.83 o 
   4   3  11      579.80      603.95     22.29 o 
   5   3  11      244.99      282.27     17.93 o 
   6   3  11      194.21      221.47     14.04 o 
   7   3  11      330.54      337.81     11.70 o 
   8   3  11      410.30      406.33     18.36 o 
   9   3  11      129.52      111.99     18.65 o 
  10   3  11      691.85      690.73     59.74 o 
 -10   4  11      199.71      195.51     23.34 o 
  -9   4  11       10.29       16.24      8.56 o 
  -8   4  11      523.32      519.10     34.03 o 
  -7   4  11      280.06      278.41     25.61 o 
  -6   4  11      670.83      678.34     27.70 o 
  -5   4  11      592.41      585.84     23.11 o 
  -4   4  11      211.32      201.74     11.75 o 
  -3   4  11      701.27      675.44     18.06 o 
  -2   4  11      620.53      601.72     16.04 o 
  -1   4  11      637.88      652.19     19.40 o 
   0   4  11      294.63      268.01     11.49 o 
   1   4  11      687.88      691.60     21.08 o 
   2   4  11      643.93      613.34     21.13 o 
   3   4  11      794.57      747.09     23.26 o 
   4   4  11      236.00      219.08     19.50 o 
   5   4  11      533.39      482.74     36.34 o 
   6   4  11      693.35      678.95     29.60 o 
   7   4  11      245.11      240.89     16.83 o 
   8   4  11      535.12      503.32     29.12 o 
   9   4  11       19.26        6.56      8.38 o 
  10   4  11      187.70      170.51     22.13 o 
  -9   5  11      167.59      190.29     24.73 o 
  -8   5  11      133.98       85.04     18.35 o 
  -7   5  11      248.44      232.58     15.27 o 
  -6   5  11       66.93       66.88      9.06 o 
  -5   5  11       34.90       34.07      5.11 o 
  -4   5  11      739.33      701.70     25.94 o 
  -3   5  11      457.93      440.43     13.89 o 
  -2   5  11     1516.79     1532.65     42.26 o 
  -1   5  11     2168.78     2101.22     54.70 o 
   0   5  11      879.76      892.15     30.51 o 
   1   5  11     2146.59     2259.00     69.71 o 
   2   5  11     1507.00     1540.45     48.56 o 
   3   5  11      503.96      480.41     19.58 o 
   4   5  11      723.20      690.72     29.91 o 
   5   5  11       24.95       14.67      4.05 o 
   6   5  11       57.18       39.96      8.56 o 
   7   5  11      271.08      277.71     29.28 o 
   8   5  11      117.46      112.01     15.77 o 
   9   5  11      163.04      218.66     31.11 o 
  -9   6  11      349.83      342.86     46.05 o 
  -8   6  11       77.12       57.83     10.88 o 
  -7   6  11      870.20      888.70     45.18 o 
  -6   6  11      289.76      291.77     22.43 o 
  -5   6  11      828.62      900.92     34.87 o 
  -4   6  11     2092.98     2125.11     80.50 o 
  -3   6  11      659.53      648.13     27.23 o 
  -2   6  11      750.02      718.17     28.98 o 
  -1   6  11      248.21      259.84     22.00 o 
   0   6  11       13.24       31.63      7.63 o 
   1   6  11      233.20      222.55     28.56 o 
   2   6  11      668.32      661.76     30.65 o 
   3   6  11      626.54      682.23     31.14 o 
   4   6  11     2016.34     2032.57     71.12 o 
   5   6  11      887.44      965.53     38.22 o 
   6   6  11      328.77      272.49     38.27 o 
   7   6  11      936.63      868.93     40.23 o 
   8   6  11       55.74       50.00      9.26 o 
   9   6  11      328.60      303.04     26.63 o 
  -8   7  11      320.68      300.35     40.01 o 
  -7   7  11      336.92      345.11     33.31 o 
  -6   7  11        1.22        1.40      7.77 o 
  -5   7  11      367.67      386.79     12.29 o 
  -4   7  11       25.83       28.21      7.45 o 
  -3   7  11      272.20      279.00     20.71 o 
  -2   7  11      499.92      476.03     21.17 o 
  -1   7  11      352.05      360.28     16.79 o 
   0   7  11      413.03      401.72     22.72 o 
   1   7  11      353.45      369.88     17.11 o 
   2   7  11      510.81      490.64     17.33 o 
   3   7  11      204.75      184.98     12.66 o 
   4   7  11       36.24       42.18      6.96 o 
   5   7  11      407.86      382.40     18.49 o 
   6   7  11        3.82       16.72      5.71 o 
   7   7  11      327.69      325.46     36.68 o 
   8   7  11      319.65      274.76     39.82 o 
  -8   8  11      147.78      151.28     29.91 o 
  -7   8  11      930.96      911.62     84.53 o 
  -6   8  11      217.15      210.47     25.01 o 
  -5   8  11     1589.15     1640.99     73.81 o 
  -4   8  11      539.36      555.69     33.53 o 
  -3   8  11      980.13      977.81     50.41 o 
  -2   8  11      224.09      231.89     15.21 o 
  -1   8  11        8.04       25.34      8.06 o 
   0   8  11       73.75       87.71     10.82 o 
   1   8  11        4.10       13.41      4.52 o 
   2   8  11      239.17      255.13     14.64 o 
   3   8  11      875.56      888.07     37.80 o 
   4   8  11      564.65      526.42     22.05 o 
   5   8  11     1473.81     1471.71     58.39 o 
   6   8  11      213.45      215.46     29.22 o 
   7   8  11      789.98      709.42     42.31 o 
   8   8  11      140.07      127.91     18.80 o 
  -7   9  11      235.85      218.91     28.39 o 
  -6   9  11      358.28      366.48     34.12 o 
  -5   9  11       19.74       22.53      6.65 o 
  -4   9  11      762.89      830.66     48.60 o 
  -3   9  11      821.20      830.09     38.89 o 
  -2   9  11      223.48      201.21     25.42 o 
  -1   9  11     1319.38     1470.02     71.50 o 
   0   9  11      797.74      762.60     37.94 o 
   1   9  11     1367.91     1425.29     62.56 o 
   2   9  11      228.97      223.46     21.60 o 
   3   9  11      873.98      936.02     37.96 o 
   4   9  11      772.11      760.65     31.03 o 
   5   9  11       29.78       26.97      9.50 o 
   6   9  11      333.53      324.62     37.63 o 
   7   9  11      241.32      210.91     30.11 o 
  -6  10  11       53.40       38.00     12.19 o 
  -5  10  11      565.23      611.05     45.94 o 
  -4  10  11      104.42       88.98     17.13 o 
  -3  10  11       63.45       71.80     10.08 o 
  -2  10  11      275.06      273.86     31.98 o 
  -1  10  11        8.16       17.99      8.61 o 
   0  10  11      101.25       87.81     10.26 o 
   1  10  11        4.31       11.95      7.38 o 
   2  10  11      283.84      269.05     31.73 o 
   3  10  11       32.03       42.73      7.46 o 
   4  10  11       92.90       88.81      9.98 o 
   5  10  11      658.48      720.24     67.33 o 
   6  10  11       45.39       23.78     11.47 o 
  -4  11  11      105.16      124.41     15.46 o 
  -3  11  11      957.79      975.76     49.76 o 
  -2  11  11      257.10      255.33     25.21 o 
  -1  11  11      614.83      598.55     39.55 o 
   0  11  11      232.02      202.94     24.51 o 
   1  11  11      600.89      589.27     36.80 o 
   2  11  11      242.49      227.49     23.98 o 
   3  11  11      931.18      951.83     48.20 o 
   4  11  11       87.51       92.23     12.75 o 
  -1  12  11      150.55      175.25     17.01 o 
   0  12  11       91.03       85.13     11.42 o 
   1  12  11      162.98      168.37     19.33 o 
   0   0  12     8820.51     9156.63    519.05 o 
   1   0  12      114.65      126.40     14.43 o 
   2   0  12      664.59      642.39     19.19 o 
   3   0  12     1399.27     1410.91     37.95 o 
   4   0  12      140.29      132.71     11.54 o 
   5   0  12     2889.40     2876.96    130.36 o 
   6   0  12       88.22       83.59     11.80 o 
   7   0  12      363.93      384.65     26.33 o 
   8   0  12     1317.36     1202.41     50.10 o 
   9   0  12      414.06      405.44     37.85 o 
  10   0  12        1.61       16.33     12.16 o 
 -10   1  12      100.57       87.55     13.85 o 
  -9   1  12      468.46      428.07     24.65 o 
  -8   1  12      318.97      369.65     19.49 o 
  -7   1  12       83.62       76.01      9.46 o 
  -6   1  12      751.11      746.64     31.21 o 
  -5   1  12       11.44        5.41      7.73 o 
  -4   1  12      906.15      912.28     26.64 o 
  -3   1  12     2025.17     2210.73     54.37 o 
  -2   1  12      158.00      156.68     10.07 o 
  -1   1  12     1769.57     1866.42     55.45 o 
   0   1  12     1744.26     1794.22     45.81 o 
   1   1  12     1649.88     1682.06     49.31 o 
   2   1  12      124.19      106.45      7.65 o 
   3   1  12     1964.76     2084.95     61.18 o 
   4   1  12      915.49      931.26     28.91 o 
   5   1  12       10.43       15.66      4.22 o 
   6   1  12      790.56      838.58     35.43 o 
   7   1  12       94.29       64.86     12.10 o 
   8   1  12      340.59      375.24     19.38 o 
   9   1  12      404.14      484.40     71.06 o 
  10   1  12      102.23       90.39     19.75 o 
 -10   2  12      172.43      160.51     22.32 o 
  -9   2  12      824.97      820.49     38.33 o 
  -8   2  12        6.78       16.14      7.97 o 
  -7   2  12     1051.60     1006.79     44.75 o 
  -6   2  12      532.20      490.45     16.94 o 
  -5   2  12      826.95      788.12     31.61 o 
  -4   2  12      393.30      394.26     17.82 o 
  -3   2  12       57.10       53.90      4.74 o 
  -2   2  12      864.84      839.05     21.95 o 
  -1   2  12      151.51      146.18     15.39 o 
   0   2  12      142.46      162.05     10.04 o 
   1   2  12      140.81      125.87     13.75 o 
   2   2  12      812.09      786.85     25.14 o 
   3   2  12       33.38       35.72      7.32 o 
   4   2  12      379.58      368.80     17.63 o 
   5   2  12      700.21      671.27     33.80 o 
   6   2  12      484.76      464.98     23.69 o 
   7   2  12      932.84      934.70     43.46 o 
   8   2  12        4.04        0.52      7.94 o 
   9   2  12      785.92      841.25     47.53 o 
  10   2  12      156.47      135.58     22.91 o 
 -10   3  12       73.39       66.77     12.36 o 
  -9   3  12       52.21       48.02     12.30 o 
  -8   3  12       85.85      124.77     17.78 o 
  -7   3  12       11.15       21.25      6.03 o 
  -6   3  12      716.65      715.45     27.04 o 
  -5   3  12      484.15      479.00     17.09 o 
  -4   3  12      408.55      394.15     10.78 o 
  -3   3  12     1619.70     1659.61     42.08 o 
  -2   3  12     1564.85     1567.68     38.64 o 
  -1   3  12     1679.10     1736.45     47.16 o 
   0   3  12     1862.64     1798.94     47.96 o 
   1   3  12     1683.59     1777.56     47.08 o 
   2   3  12     1666.21     1609.67     42.42 o 
   3   3  12     1627.25     1582.72     46.43 o 
   4   3  12      422.12      410.24     13.26 o 
   5   3  12      432.09      456.35     18.39 o 
   6   3  12      662.42      690.92     29.99 o 
   7   3  12       10.69       10.78      5.75 o 
   8   3  12       89.36       76.64     13.34 o 
   9   3  12       60.16       62.14     13.77 o 
  10   3  12       73.57       55.35     15.61 o 
  -9   4  12        1.91       15.13      6.99 o 
  -8   4  12      454.04      499.30     31.57 o 
  -7   4  12      116.07      127.44     17.38 o 
  -6   4  12      160.22      178.93     15.70 o 
  -5   4  12      635.15      633.03     22.06 o 
  -4   4  12      646.33      642.06     23.95 o 
  -3   4  12      543.03      525.55     18.72 o 
  -2   4  12      456.69      463.87     13.74 o 
  -1   4  12       48.15       45.66      5.54 o 
   0   4  12      310.45      307.81     14.81 o 
   1   4  12       79.72       66.44      6.08 o 
   2   4  12      486.32      455.18     16.72 o 
   3   4  12      588.64      603.25     24.73 o 
   4   4  12      656.34      693.20     29.90 o 
   5   4  12      574.95      584.00     18.35 o 
   6   4  12      145.12      136.50     18.91 o 
   7   4  12      132.51      107.01     17.33 o 
   8   4  12      445.99      513.23     45.59 o 
   9   4  12        6.30        9.55      8.12 o 
  -9   5  12      191.82      183.44     26.65 o 
  -8   5  12      192.23      189.28     23.35 o 
  -7   5  12      354.10      350.11     28.23 o 
  -6   5  12      406.83      450.40     17.81 o 
  -5   5  12      345.66      395.90     22.17 o 
  -4   5  12      195.99      187.73      9.16 o 
  -3   5  12       44.50       42.71      6.68 o 
  -2   5  12      117.08      122.67      6.60 o 
  -1   5  12       35.95       32.56      7.16 o 
   0   5  12       27.81       28.43      7.45 o 
   1   5  12       63.94       60.02     10.83 o 
   2   5  12       84.66       99.80     12.54 o 
   3   5  12       71.82       57.97     10.67 o 
   4   5  12      228.08      221.34      9.75 o 
   5   5  12      345.40      341.57     39.02 o 
   6   5  12      454.39      440.45     20.04 o 
   7   5  12      318.06      293.70     18.91 o 
   8   5  12      231.09      219.64     25.72 o 
   9   5  12      196.19      206.12     39.07 o 
  -8   6  12      327.87      334.25     41.46 o 
  -7   6  12      506.60      528.13     41.77 o 
  -6   6  12     1033.85     1000.84     41.07 o 
  -5   6  12       90.41       98.92     14.43 o 
  -4   6  12       46.31       31.72      7.78 o 
  -3   6  12      519.51      502.98     17.54 o 
  -2   6  12      890.72      893.46     36.03 o 
  -1   6  12      823.69      837.42     35.81 o 
   0   6  12       18.05       16.59      6.23 o 
   1   6  12      842.49      799.50     32.40 o 
   2   6  12      830.10      836.24     33.88 o 
   3   6  12      460.88      427.52     15.80 o 
   4   6  12       74.89       72.86      9.20 o 
   5   6  12      121.30      116.79     14.34 o 
   6   6  12     1185.77     1092.43     50.35 o 
   7   6  12      502.34      460.05     36.63 o 
   8   6  12      392.17      323.98     35.21 o 
  -8   7  12      297.23      265.37     42.24 o 
  -7   7  12      157.59      148.85     20.50 o 
  -6   7  12      162.50      134.52     18.07 o 
  -5   7  12      911.95      947.88     48.64 o 
  -4   7  12      160.19      169.62     20.67 o 
  -3   7  12     1275.46     1241.70     52.81 o 
  -2   7  12      486.39      486.01     29.58 o 
  -1   7  12      208.96      211.59     23.43 o 
   0   7  12     1257.74     1232.76     48.56 o 
   1   7  12      208.93      244.79     15.20 o 
   2   7  12      420.23      396.46     20.26 o 
   3   7  12     1290.57     1295.67     42.94 o 
   4   7  12      120.21      101.22     12.95 o 
   5   7  12      932.12      885.83     37.28 o 
   6   7  12      141.58      147.97     18.10 o 
   7   7  12      187.71      246.48     27.46 o 
   8   7  12      275.78      235.11     32.00 o 
  -7   8  12       40.14       29.91     11.09 o 
  -6   8  12      884.05      917.92     47.27 o 
  -5   8  12      571.43      625.03     48.46 o 
  -4   8  12      315.28      326.61     20.12 o 
  -3   8  12      895.17      900.53     44.69 o 
  -2   8  12       61.03       75.40     12.51 o 
  -1   8  12      935.08      929.45     41.63 o 
   0   8  12      167.29      191.62     21.25 o 
   1   8  12      939.32      937.02     45.08 o 
   2   8  12       69.79       67.23      7.43 o 
   3   8  12     1011.93     1045.55     39.68 o 
   4   8  12      302.60      239.75     26.27 o 
   5   8  12      594.61      580.81     29.41 o 
   6   8  12      846.34      817.35     47.57 o 
   7   8  12       39.22       25.74      7.04 o 
  -6   9  12       82.06       94.63     16.85 o 
  -5   9  12       37.16       18.87      7.62 o 
  -4   9  12      364.23      401.48     42.78 o 
  -3   9  12      218.10      213.16     26.85 o 
  -2   9  12      844.04      824.48     39.43 o 
  -1   9  12       58.74       44.49      9.90 o 
   0   9  12      297.85      328.71     18.33 o 
   1   9  12       59.99       71.19      9.39 o 
   2   9  12      792.85      819.56     32.36 o 
   3   9  12      265.60      267.51     29.83 o 
   4   9  12      373.81      341.85     24.17 o 
   5   9  12       65.44       79.17     12.29 o 
   6   9  12       82.74      100.43     25.89 o 
  -5  10  12      162.30      145.09     18.30 o 
  -4  10  12      606.40      620.15     47.77 o 
  -3  10  12      504.33      538.63     38.53 o 
  -2  10  12      308.21      279.69     28.13 o 
  -1  10  12      720.25      729.49     35.04 o 
   0  10  12        3.97        6.99      8.02 o 
   1  10  12      711.73      747.29     54.34 o 
   2  10  12      318.66      299.75     17.05 o 
   3  10  12      483.13      462.67     33.97 o 
   4  10  12      616.90      590.05     45.40 o 
   5  10  12      144.85      149.19     22.26 o 
  -3  11  12      283.09      291.64     34.78 o 
  -2  11  12      443.00      452.72     30.60 o 
  -1  11  12       24.34       14.62      9.95 o 
   0  11  12     1315.03     1336.40     58.21 o 
   1  11  12       34.18       39.13      7.10 o 
   2  11  12      419.41      492.50     26.29 o 
   3  11  12      308.59      287.68     30.57 o 
   1   0  13      249.37      287.02     18.94 o 
   2   0  13       14.70       20.11      4.29 o 
   3   0  13      236.81      220.20     18.00 o 
   4   0  13     1528.14     1669.76     64.60 o 
   5   0  13       83.12       94.25     11.43 o 
   6   0  13       46.21       31.87      6.84 o 
   7   0  13       41.28       30.43      7.14 o 
   8   0  13      248.90      296.55     35.28 o 
   9   0  13      607.11      568.25     68.51 o 
  -9   1  13      551.67      548.25     48.46 o 
  -8   1  13      291.67      230.40     24.55 o 
  -7   1  13      579.14      514.66     19.08 o 
  -6   1  13      198.11      220.68     22.71 o 
  -5   1  13      848.05      794.25     36.01 o 
  -4   1  13     2211.19     2218.38     83.84 o 
  -3   1  13      984.35     1032.86     36.66 o 
  -2   1  13      142.67      157.44     10.39 o 
  -1   1  13      616.31      628.30     21.23 o 
   0   1  13      692.75      682.45     22.07 o 
   1   1  13      572.39      554.79     18.03 o 
   2   1  13      158.83      158.00     13.36 o 
   3   1  13      971.03      980.10     37.92 o 
   4   1  13     2169.01     2186.45     82.19 o 
   5   1  13      783.11      817.01     34.35 o 
   6   1  13      222.17      232.15     22.39 o 
   7   1  13      539.03      519.75     25.02 o 
   8   1  13      303.50      253.27     31.13 o 
   9   1  13      575.22      589.05     52.34 o 
  -9   2  13      237.89      224.85     30.06 o 
  -8   2  13       47.84       50.48      8.18 o 
  -7   2  13      329.72      329.56     26.34 o 
  -6   2  13        6.02       14.56      6.67 o 
  -5   2  13      415.20      380.54     15.09 o 
  -4   2  13      159.92      156.33     11.59 o 
  -3   2  13      788.09      793.60     32.75 o 
  -2   2  13      238.53      237.50     11.55 o 
  -1   2  13     4605.95     4579.71    117.12 o 
   0   2  13      122.84      154.17     12.06 o 
   1   2  13     4761.63     5152.30    101.07 o 
   2   2  13      197.90      205.58     14.23 o 
   3   2  13      770.21      749.75     30.36 o 
   4   2  13      158.52      167.21      8.23 o 
   5   2  13      384.29      339.56     18.24 o 
   6   2  13        8.59       16.98      5.44 o 
   7   2  13      326.23      348.49     15.86 o 
   8   2  13       44.40       53.92     11.47 o 
   9   2  13      247.65      245.61     34.45 o 
  -9   3  13      577.31      555.84     29.09 o 
  -8   3  13      555.05      533.48     33.27 o 
  -7   3  13     1172.19     1166.15     54.30 o 
  -6   3  13      626.64      616.42     29.96 o 
  -5   3  13      378.83      366.56     17.84 o 
  -4   3  13       26.34       30.50      6.63 o 
  -3   3  13      260.03      291.30     12.62 o 
  -2   3  13       34.49       32.24      5.58 o 
  -1   3  13      208.89      203.30     13.52 o 
   0   3  13      235.06      204.02     12.34 o 
   1   3  13      229.46      218.45     13.99 o 
   2   3  13       30.62       36.67      6.21 o 
   3   3  13      288.81      296.83     12.61 o 
   4   3  13       40.99       35.68      5.35 o 
   5   3  13      327.96      362.18     27.88 o 
   6   3  13      559.15      530.85     18.78 o 
   7   3  13     1077.41     1144.32     52.92 o 
   8   3  13      521.25      490.33     40.24 o 
   9   3  13      561.09      584.19     35.67 o 
  -9   4  13       92.03       89.60     20.53 o 
  -8   4  13       53.36       53.54     10.95 o 
  -7   4  13      482.53      543.83     44.22 o 
  -6   4  13      150.80      147.99     19.37 o 
  -5   4  13      592.59      542.85     20.71 o 
  -4   4  13      502.46      453.96     21.58 o 
  -3   4  13      519.63      513.96     14.11 o 
  -2   4  13     1022.94      992.78     39.12 o 
  -1   4  13       34.75       24.98      5.06 o 
   0   4  13      938.24      971.01     37.55 o 
   1   4  13       12.97        9.94      4.90 o 
   2   4  13     1071.48     1051.94     40.34 o 
   3   4  13      551.56      552.77     13.84 o 
   4   4  13      478.14      459.83     17.54 o 
   5   4  13      612.54      569.18     28.06 o 
   6   4  13      149.55      149.67     21.02 o 
   7   4  13      468.23      495.96     32.05 o 
   8   4  13       53.00       74.82     13.25 o 
   9   4  13       98.93       89.11     21.04 o 
  -8   5  13       80.68       60.82     11.94 o 
  -7   5  13      462.13      475.10     38.40 o 
  -6   5  13      507.74      494.53     22.65 o 
  -5   5  13      501.00      487.62     24.16 o 
  -4   5  13     1014.61     1076.59     46.99 o 
  -3   5  13      170.24      179.03     14.37 o 
  -2   5  13      888.63      910.09     39.67 o 
  -1   5  13      377.98      421.49     18.36 o 
   0   5  13      214.54      199.52     25.39 o 
   1   5  13      417.27      451.52     21.13 o 
   2   5  13      911.83      878.50     38.09 o 
   3   5  13      163.62      184.53     10.76 o 
   4   5  13      999.86      997.43     41.39 o 
   5   5  13      579.92      565.87     35.69 o 
   6   5  13      494.15      497.87     18.79 o 
   7   5  13      540.60      523.78     43.89 o 
   8   5  13       63.52       60.68     11.92 o 
  -8   6  13       42.73       42.27     15.99 o 
  -7   6  13      269.68      223.53     27.55 o 
  -6   6  13       21.29        2.70     13.44 o 
  -5   6  13       82.65       67.63     10.52 o 
  -4   6  13      114.28      107.61     12.70 o 
  -3   6  13       67.72       76.11     10.63 o 
  -2   6  13      519.63      507.28     27.89 o 
  -1   6  13      780.08      790.47     32.95 o 
   0   6  13       39.02       43.15      8.69 o 
   1   6  13      810.02      844.35     39.51 o 
   2   6  13      410.77      442.31     25.15 o 
   3   6  13       71.14       74.74     10.53 o 
   4   6  13       89.03       67.85     11.00 o 
   5   6  13       80.71       66.05      8.56 o 
   6   6  13       20.71       22.42     10.87 o 
   7   6  13      274.34      283.10     31.81 o 
   8   6  13       30.33       34.47      9.89 o 
  -7   7  13      230.02      206.23     32.05 o 
  -6   7  13      745.54      724.29     53.03 o 
  -5   7  13      357.59      403.74     33.35 o 
  -4   7  13      142.69      155.00     17.04 o 
  -3   7  13      117.58      112.93     12.32 o 
  -2   7  13       87.09       82.93     12.17 o 
  -1   7  13      217.55      191.40     23.55 o 
   0   7  13      106.67       97.77      9.91 o 
   1   7  13      206.50      199.98     19.83 o 
   2   7  13       70.07       82.53      8.20 o 
   3   7  13      118.59      134.27     14.84 o 
   4   7  13      181.98      196.44     22.56 o 
   5   7  13      361.29      399.39     31.44 o 
   6   7  13      801.54      780.46     41.11 o 
   7   7  13      205.48      156.96     37.77 o 
  -6   8  13       51.82       35.08     21.13 o 
  -5   8  13      114.56       93.82     17.98 o 
  -4   8  13      294.54      269.15     32.92 o 
  -3   8  13      424.76      446.70     17.14 o 
  -2   8  13     1061.05     1043.56     47.30 o 
  -1   8  13       85.42       69.79     10.30 o 
   0   8  13     1608.87     1640.80     64.96 o 
   1   8  13       89.23       83.08     11.03 o 
   2   8  13     1162.82     1176.53     43.04 o 
   3   8  13      410.85      371.57     17.37 o 
   4   8  13      307.10      284.40     34.52 o 
   5   8  13      110.84       86.61     16.17 o 
   6   8  13       55.08       37.14      9.46 o 
  -5   9  13       30.26       37.88      7.68 o 
  -4   9  13      974.11     1013.08     61.67 o 
  -3   9  13       89.14       79.68     15.73 o 
  -2   9  13      671.09      677.35     43.49 o 
  -1   9  13      170.81      158.26     18.40 o 
   0   9  13      126.22      109.06     12.61 o 
   1   9  13      181.49      159.67     16.65 o 
   2   9  13      609.96      624.08     32.88 o 
   3   9  13       92.02       72.13     10.65 o 
   4   9  13      950.00     1010.42     52.36 o 
   5   9  13       31.89       19.90     10.25 o 
  -3  10  13       17.45       31.51     14.44 o 
  -2  10  13      511.80      528.25     35.98 o 
  -1  10  13      161.94      185.71     17.99 o 
   0  10  13      533.95      553.47     45.32 o 
   1  10  13      166.71      134.28     17.72 o 
   2  10  13      538.47      524.12     38.70 o 
   3  10  13       21.71       22.46      5.91 o 
   0   0  14      126.68      145.68     23.53 o 
   1   0  14      103.08      130.68     15.26 o 
   2   0  14      443.60      413.31     13.65 o 
   3   0  14      747.01      704.68     26.95 o 
   4   0  14       29.59       22.36      6.10 o 
   5   0  14     1348.87     1336.65     49.68 o 
   6   0  14      173.71      148.54     17.74 o 
   7   0  14        3.10       14.89      5.76 o 
   8   0  14       23.82       29.85      8.56 o 
   9   0  14        7.24       13.79      9.56 o 
  -9   1  14        9.72       17.39      9.38 o 
  -8   1  14      263.33      236.08     27.47 o 
  -7   1  14       24.49       28.73      7.33 o 
  -6   1  14      922.53      882.79     41.96 o 
  -5   1  14      544.40      534.10     24.45 o 
  -4   1  14      124.13      137.40      7.71 o 
  -3   1  14      911.99      991.21     35.63 o 
  -2   1  14      482.96      451.49     24.37 o 
  -1   1  14      973.67      998.95     39.53 o 
   0   1  14      709.27      715.31     30.48 o 
   1   1  14      978.23      982.25     39.05 o 
   2   1  14      530.02      572.34     27.92 o 
   3   1  14      859.49      946.56     34.85 o 
   4   1  14      110.53      104.57     12.47 o 
   5   1  14      510.25      493.29     20.33 o 
   6   1  14      835.88      817.68     40.24 o 
   7   1  14       21.41       20.03      5.98 o 
   8   1  14      236.98      259.81     31.68 o 
   9   1  14        9.27       15.40     10.94 o 
  -9   2  14      449.94      526.44     42.76 o 
  -8   2  14       29.95       36.35      8.62 o 
  -7   2  14     1123.32     1143.53     44.38 o 
  -6   2  14       35.61       32.53      7.01 o 
  -5   2  14      277.57      249.87     30.25 o 
  -4   2  14       63.30       43.66      7.38 o 
  -3   2  14      127.85      153.94     15.17 o 
  -2   2  14      602.84      636.65     24.56 o 
  -1   2  14       40.18       36.65      6.28 o 
   0   2  14       95.51      102.78     12.55 o 
   1   2  14       32.32       22.66      6.70 o 
   2   2  14      553.40      573.53     24.18 o 
   3   2  14      171.27      165.00     12.72 o 
   4   2  14       54.64       47.64      6.41 o 
   5   2  14      242.42      223.36     24.83 o 
   6   2  14       51.03       49.86     10.98 o 
   7   2  14     1080.87     1099.16     53.71 o 
   8   2  14       26.17       11.95      8.21 o 
   9   2  14      455.85      529.65     65.85 o 
  -8   3  14      161.27      137.09     23.17 o 
  -7   3  14      115.35      111.82     14.46 o 
  -6   3  14       17.73       20.07      6.26 o 
  -5   3  14      287.23      299.73     16.46 o 
  -4   3  14      175.27      170.55     18.05 o 
  -3   3  14     1304.24     1343.12     48.42 o 
  -2   3  14      626.73      611.95     19.65 o 
  -1   3  14     1986.23     2016.21     69.81 o 
   0   3  14      561.16      581.69     18.28 o 
   1   3  14     2063.42     2045.42     70.86 o 
   2   3  14      688.70      620.04     37.34 o 
   3   3  14     1352.58     1388.54     54.90 o 
   4   3  14      163.16      153.81     17.50 o 
   5   3  14      308.77      334.59     23.13 o 
   6   3  14       18.73       34.95      7.66 o 
   7   3  14      110.92      102.21     17.97 o 
   8   3  14      167.55      168.02     25.13 o 
  -8   4  14      498.83      449.66     59.60 o 
  -7   4  14      134.92      140.60     15.76 o 
  -6   4  14      257.93      254.09     17.25 o 
  -5   4  14     1316.83     1349.73     56.43 o 
  -4   4  14      216.87      216.91     15.49 o 
  -3   4  14     1583.98     1621.40     52.20 o 
  -2   4  14      505.76      525.63     14.59 o 
  -1   4  14      997.40     1017.10     36.42 o 
   0   4  14     1482.68     1597.30     63.66 o 
   1   4  14     1023.16     1063.10     43.30 o 
   2   4  14      502.96      533.14     16.13 o 
   3   4  14     1538.17     1570.81     63.44 o 
   4   4  14      217.20      172.81     21.83 o 
   5   4  14     1319.01     1257.28     58.21 o 
   6   4  14      233.36      230.90     28.87 o 
   7   4  14      123.96       89.93     17.96 o 
   8   4  14      496.65      503.68     36.30 o 
  -8   5  14        7.78       12.91     10.02 o 
  -7   5  14       72.91       65.47     13.43 o 
  -6   5  14      833.30      822.75     46.79 o 
  -5   5  14       50.10       50.33      9.93 o 
  -4   5  14      439.97      468.40     35.07 o 
  -3   5  14      543.78      533.48     24.01 o 
  -2   5  14      281.37      297.39     24.26 o 
  -1   5  14      615.17      630.40     37.54 o 
   0   5  14       34.16       45.59      6.54 o 
   1   5  14      524.93      554.17     29.89 o 
   2   5  14      336.03      320.64     15.86 o 
   3   5  14      536.94      564.97     28.83 o 
   4   5  14      462.64      484.41     21.94 o 
   5   5  14       62.49       57.86      9.42 o 
   6   5  14      835.95      796.63     45.36 o 
   7   5  14       79.37       85.56     12.46 o 
   8   5  14        4.52       20.32     10.16 o 
  -7   6  14       53.77       53.35     13.04 o 
  -6   6  14      739.49      837.91     55.51 o 
  -5   6  14       58.29       43.75      8.32 o 
  -4   6  14     1252.12     1297.04     52.77 o 
  -3   6  14      230.93      256.99     13.84 o 
  -2   6  14      604.38      612.10     33.99 o 
  -1   6  14       56.79       60.80      9.23 o 
   0   6  14        2.32        6.90      6.09 o 
   1   6  14       75.69       80.56      9.39 o 
   2   6  14      611.51      577.27     21.84 o 
   3   6  14      261.30      253.84     15.59 o 
   4   6  14     1296.18     1295.69     59.38 o 
   5   6  14       40.50       37.76      7.64 o 
   6   6  14      826.30      769.62     40.35 o 
   7   6  14       58.28       59.47     14.93 o 
  -6   7  14      231.72      254.55     43.33 o 
  -5   7  14       91.00       83.68     12.11 o 
  -4   7  14       21.22       21.48      6.77 o 
  -3   7  14      102.08      100.85     13.66 o 
  -2   7  14     1196.62     1296.28     52.90 o 
  -1   7  14       15.72        6.76     13.09 o 
   0   7  14     3013.36     3175.91     62.17 o 
   1   7  14       24.60       30.72      7.72 o 
   2   7  14     1125.19     1185.76     49.09 o 
   3   7  14       83.94       62.38      9.04 o 
   4   7  14       37.13       33.71      8.40 o 
   5   7  14       75.81       79.08     11.71 o 
   6   7  14      249.23      216.66     46.91 o 
  -5   8  14       17.08       16.25      9.86 o 
  -4   8  14      481.45      522.17     46.11 o 
  -3   8  14      256.40      305.91     23.55 o 
  -2   8  14       25.35       28.24      8.52 o 
  -1   8  14      557.53      590.57     37.23 o 
   0   8  14       12.48       13.70      5.88 o 
   1   8  14      480.74      500.95     31.99 o 
   2   8  14       39.72       37.95      7.69 o 
   3   8  14      216.28      198.43     26.00 o 
   4   8  14      430.53      394.24     45.60 o 
   5   8  14       17.80       17.35      8.33 o 
  -4   9  14      132.93      128.30     17.34 o 
  -3   9  14      410.54      351.39     43.29 o 
  -2   9  14      276.40      295.09     28.74 o 
  -1   9  14      481.14      431.38     32.03 o 
   0   9  14      122.47       98.28     15.88 o 
   1   9  14      461.21      458.01     33.98 o 
   2   9  14      215.22      218.94     23.62 o 
   3   9  14      364.92      328.42     39.19 o 
   4   9  14      126.36      122.92     17.20 o 
  -1  10  14       62.71       70.46     10.80 o 
   0  10  14       25.12       26.81      6.75 o 
   1  10  14       71.22       73.75      8.94 o 
   1   0  15        5.80       17.31      3.80 o 
   2   0  15      419.93      442.12     22.23 o 
   3   0  15       11.61        9.67      4.51 o 
   4   0  15     1553.36     1582.59     68.49 o 
   5   0  15       10.52        1.76      8.03 o 
   6   0  15      744.39      745.68     37.44 o 
   7   0  15      578.15      553.19     36.63 o 
   8   0  15      102.63       88.44     15.70 o 
  -8   1  15      106.50       98.62     14.31 o 
  -7   1  15      298.98      284.41     33.32 o 
  -6   1  15       60.29       56.75      8.24 o 
  -5   1  15      433.54      401.56     20.93 o 
  -4   1  15      150.41      150.20     16.64 o 
  -3   1  15      112.29      111.10      9.31 o 
  -2   1  15     1385.13     1489.36     48.97 o 
  -1   1  15      373.69      375.80     14.73 o 
   0   1  15     1000.96     1163.22     41.74 o 
   1   1  15      364.70      346.89     15.96 o 
   2   1  15     1555.74     1605.34     65.82 o 
   3   1  15       86.02      103.11     11.00 o 
   4   1  15      139.28      151.52     17.10 o 
   5   1  15      508.55      511.14     16.92 o 
   6   1  15       63.11       75.20     10.44 o 
   7   1  15      308.34      315.04     33.04 o 
   8   1  15      126.50      100.81     14.43 o 
  -8   2  15      471.99      512.45     52.38 o 
  -7   2  15      321.33      273.98     30.76 o 
  -6   2  15      485.83      482.60     24.71 o 
  -5   2  15      306.48      299.10     38.48 o 
  -4   2  15      146.81      164.74     18.99 o 
  -3   2  15       22.64       23.79      6.86 o 
  -2   2  15       87.44       76.43     10.93 o 
  -1   2  15      834.05      837.91     32.96 o 
   0   2  15      129.37      123.36     14.46 o 
   1   2  15      858.01      851.37     32.96 o 
   2   2  15       82.16       90.72      9.12 o 
   3   2  15       23.07       24.73      4.86 o 
   4   2  15      136.38      124.73     14.17 o 
   5   2  15      266.03      285.17     17.72 o 
   6   2  15      431.24      403.33     19.76 o 
   7   2  15      290.92      259.66     45.03 o 
   8   2  15      446.41      406.58     63.22 o 
  -8   3  15      267.71      243.15     23.38 o 
  -7   3  15      125.23      145.12     21.55 o 
  -6   3  15       43.36       34.76      7.28 o 
  -5   3  15      106.40       97.47     10.77 o 
  -4   3  15      396.93      423.60     13.29 o 
  -3   3  15      677.53      654.49     28.78 o 
  -2   3  15      776.50      733.32     26.14 o 
  -1   3  15      172.89      181.49     15.84 o 
   0   3  15      679.52      632.00     22.26 o 
   1   3  15      176.29      173.67     10.01 o 
   2   3  15      715.08      696.77     27.29 o 
   3   3  15      691.77      724.12     33.10 o 
   4   3  15      344.47      353.56     40.54 o 
   5   3  15       92.44       88.21     16.23 o 
   6   3  15       39.62       41.97     10.69 o 
   7   3  15      126.30      132.56     19.65 o 
   8   3  15      228.06      208.86     32.45 o 
  -7   4  15      115.99      143.03     24.37 o 
  -6   4  15      315.38      309.88     23.32 o 
  -5   4  15      410.37      410.60     24.02 o 
  -4   4  15      278.45      321.83     21.00 o 
  -3   4  15      118.05      124.00     14.50 o 
  -2   4  15      315.29      321.60     15.52 o 
  -1   4  15       27.18       23.28      5.27 o 
   0   4  15       37.61       43.37      7.88 o 
   1   4  15       16.31        9.44      4.88 o 
   2   4  15      350.03      344.54     17.21 o 
   3   4  15      113.65      120.10     15.73 o 
   4   4  15      274.33      259.82     23.91 o 
   5   4  15      477.07      521.69     56.82 o 
   6   4  15      316.11      339.40     24.67 o 
   7   4  15      145.29      142.02     24.56 o 
  -7   5  15        4.53       -1.68     11.35 o 
  -6   5  15      315.59      300.10     41.83 o 
  -5   5  15      334.31      320.79     42.51 o 
  -4   5  15     1062.47     1059.83     45.48 o 
  -3   5  15      509.19      524.08     29.36 o 
  -2   5  15      677.85      718.50     37.44 o 
  -1   5  15      389.44      405.92     16.96 o 
   0   5  15       70.99       61.95      8.22 o 
   1   5  15      414.70      462.40     28.57 o 
   2   5  15      742.57      742.90     53.87 o 
   3   5  15      482.88      493.47     25.28 o 
   4   5  15     1103.72     1084.05     51.34 o 
   5   5  15      320.22      273.12     36.51 o 
   6   5  15      299.17      279.42     30.40 o 
   7   5  15        3.60       12.83      9.77 o 
  -6   6  15       65.79       64.79     22.43 o 
  -5   6  15      539.09      547.45     52.97 o 
  -4   6  15      354.77      321.91     22.01 o 
  -3   6  15      571.55      572.73     31.47 o 
  -2   6  15      234.46      209.34     24.32 o 
  -1   6  15      413.62      478.91     16.32 o 
   0   6  15       15.51       29.02      7.92 o 
   1   6  15      421.30      457.92     26.79 o 
   2   6  15      198.06      191.00     23.23 o 
   3   6  15      634.43      673.12     37.06 o 
   4   6  15      329.25      294.21     34.29 o 
   5   6  15      507.66      532.65     41.79 o 
   6   6  15       65.94       50.60     14.67 o 
  -5   7  15        7.26        9.50      7.31 o 
  -4   7  15        4.85       14.95      6.64 o 
  -3   7  15       85.12       63.66      9.94 o 
  -2   7  15       84.82       69.50     10.81 o 
  -1   7  15      654.58      663.99     34.71 o 
   0   7  15      283.88      281.32     18.10 o 
   1   7  15      631.75      701.45     36.23 o 
   2   7  15       65.40       71.16     10.71 o 
   3   7  15      117.22       97.61     17.42 o 
   4   7  15        3.58       13.67      6.09 o 
   5   7  15       12.94        3.88      7.93 o 
  -4   8  15       37.13       49.36     10.19 o 
  -3   8  15      115.66      105.42     18.60 o 
  -2   8  15      668.84      705.84     37.37 o 
  -1   8  15      228.94      218.15     22.94 o 
   0   8  15      562.93      596.62     33.90 o 
   1   8  15      206.73      206.46     25.48 o 
   2   8  15      697.98      766.72     44.17 o 
   3   8  15      100.18       81.02     11.79 o 
   4   8  15       43.81       54.89     10.16 o 
  -2   9  15      161.93      134.47     16.18 o 
  -1   9  15      388.12      451.03     42.24 o 
   0   9  15       14.89       27.83      7.89 o 
   1   9  15      430.74      433.60     38.45 o 
   2   9  15      144.86      122.51     14.98 o 
   0   0  16      449.01      470.55     29.13 o 
   1   0  16      599.77      555.24     28.17 o 
   2   0  16      239.84      257.89     18.31 o 
   3   0  16      163.13      156.62     16.18 o 
   4   0  16      200.06      176.72     23.95 o 
   5   0  16        2.90       12.28      4.15 o 
   6   0  16      163.29      151.17     22.12 o 
   7   0  16        0.90       10.98      6.22 o 
  -7   1  16        4.70       11.51      7.86 o 
  -6   1  16     1041.20     1067.61     53.02 o 
  -5   1  16      137.29      142.53     16.10 o 
  -4   1  16      297.33      344.74     21.96 o 
  -3   1  16      150.56      123.92     14.36 o 
  -2   1  16      105.93      102.12     10.23 o 
  -1   1  16      163.55      148.22     18.71 o 
   0   1  16       27.02       23.36      5.20 o 
   1   1  16      172.53      165.27     18.40 o 
   2   1  16      138.22      126.97     15.48 o 
   3   1  16      164.42      161.75     19.65 o 
   4   1  16      249.77      239.50     20.43 o 
   5   1  16      146.71      157.29     18.54 o 
   6   1  16      911.11      930.73     42.41 o 
   7   1  16        2.43        4.49      8.44 o 
  -7   2  16       56.57       36.21      9.40 o 
  -6   2  16       23.05       31.02      6.22 o 
  -5   2  16      128.25      126.87     14.16 o 
  -4   2  16       61.11       60.66     10.76 o 
  -3   2  16      732.35      779.75     31.29 o 
  -2   2  16      331.00      336.57     17.63 o 
  -1   2  16     1420.01     1469.48     57.74 o 
   0   2  16      468.05      458.24     26.54 o 
   1   2  16     1490.10     1620.20     64.71 o 
   2   2  16      374.97      367.75     10.86 o 
   3   2  16      762.07      744.77     53.19 o 
   4   2  16       58.81       70.03     17.81 o 
   5   2  16      116.12      114.43     19.32 o 
   6   2  16       21.44       23.87      9.47 o 
   7   2  16       54.04       27.35     10.06 o 
  -7   3  16       99.26      110.37     16.40 o 
  -6   3  16      491.08      544.37     40.70 o 
  -5   3  16      148.38      120.92     14.92 o 
  -4   3  16      804.06      875.72     41.84 o 
  -3   3  16       51.42       47.79      7.92 o 
  -2   3  16      124.09      157.23     16.30 o 
  -1   3  16      220.38      247.33     24.21 o 
   0   3  16        5.12       11.44      4.81 o 
   1   3  16      213.50      182.28     21.88 o 
   2   3  16      120.36      144.93     15.72 o 
   3   3  16       62.14       51.55     11.62 o 
   4   3  16      834.42      882.81     64.09 o 
   5   3  16      118.85      110.43     16.68 o 
   6   3  16      536.47      566.47     56.78 o 
   7   3  16       88.76       80.82     21.61 o 
  -6   4  16        4.25       14.66      7.83 o 
  -5   4  16      100.73       99.14     17.82 o 
  -4   4  16      210.79      177.34     26.54 o 
  -3   4  16      216.54      228.93     29.13 o 
  -2   4  16      330.00      300.69     30.31 o 
  -1   4  16      428.83      460.86     33.57 o 
   0   4  16      358.33      362.16     16.57 o 
   1   4  16      392.00      430.45     18.40 o 
   2   4  16      314.71      298.76     17.55 o 
   3   4  16      184.26      186.34     25.66 o 
   4   4  16      211.99      195.93     29.73 o 
   5   4  16       85.37       63.44     11.98 o 
   6   4  16        5.48       23.09      7.09 o 
  -6   5  16      481.15      369.03     64.18 o 
  -5   5  16      552.91      512.32     48.61 o 
  -4   5  16      707.30      754.18     40.59 o 
  -3   5  16      596.00      601.20     33.71 o 
  -2   5  16      376.05      392.99     21.79 o 
  -1   5  16       94.04       94.00     11.08 o 
   0   5  16      596.78      617.18     34.55 o 
   1   5  16       85.08       95.41     14.49 o 
   2   5  16      405.71      408.49     14.91 o 
   3   5  16      594.72      587.61     30.26 o 
   4   5  16      697.30      678.86     41.07 o 
   5   5  16      622.49      654.73     45.89 o 
   6   5  16      441.46      429.77     30.24 o 
  -5   6  16      438.58      407.43     52.65 o 
  -4   6  16      252.04      249.55     33.31 o 
  -3   6  16      144.75      126.66     19.82 o 
  -2   6  16      257.06      237.98     25.69 o 
  -1   6  16      303.74      316.02     23.56 o 
   0   6  16      506.41      504.15     28.84 o 
   1   6  16      311.69      253.26     33.66 o 
   2   6  16      256.16      249.35     23.52 o 
   3   6  16      190.18      148.07     23.26 o 
   4   6  16      279.64      254.70     31.47 o 
   5   6  16      475.41      474.32     30.36 o 
  -4   7  16       26.22       48.10     15.95 o 
  -3   7  16      152.56      130.40     14.66 o 
  -2   7  16      151.25      137.86     14.00 o 
  -1   7  16       51.21       55.88      8.93 o 
   0   7  16      334.08      348.93     25.47 o 
   1   7  16       59.92       50.46     10.92 o 
   2   7  16      139.99      121.39     16.33 o 
   3   7  16      111.31       72.89     13.83 o 
   4   7  16       36.20       32.62      7.57 o 
  -2   8  16      147.78      111.80     12.65 o 
  -1   8  16      741.35      735.10     36.56 o 
   0   8  16        0.64       23.32      6.83 o 
   1   8  16      673.71      645.63     28.80 o 
   2   8  16      160.59      136.46     21.18 o 
   1   0  17        4.81       13.32      5.76 o 
   2   0  17      534.45      529.49     32.14 o 
   3   0  17      125.01      112.87     13.96 o 
   4   0  17      136.14      113.05     14.99 o 
   5   0  17       76.95       67.29      9.29 o 
   6   0  17      402.02      409.07     26.21 o 
  -6   1  17       45.51       37.83      8.83 o 
  -5   1  17      211.93      215.42     23.01 o 
  -4   1  17      381.24      364.41     16.59 o 
  -3   1  17      611.55      614.04     29.74 o 
  -2   1  17     1850.61     1946.75     71.63 o 
  -1   1  17        3.58        8.25      5.55 o 
   0   1  17     1412.22     1426.05     51.96 o 
   1   1  17        3.47       -0.08      6.20 o 
   2   1  17     1999.85     2264.28     79.62 o 
   3   1  17      534.33      482.16     28.98 o 
   4   1  17      436.76      423.88     38.62 o 
   5   1  17      228.02      221.24     34.23 o 
   6   1  17       52.93       43.07      9.39 o 
  -6   2  17      191.78      194.11     24.67 o 
  -5   2  17      404.72      292.78     20.06 o 
  -4   2  17      121.46      113.13     14.16 o 
  -3   2  17      396.79      410.55     28.39 o 
  -2   2  17      175.22      160.41     17.70 o 
  -1   2  17       74.25       68.07     11.14 o 
   0   2  17      137.28      113.17     15.81 o 
   1   2  17       97.08       76.68     12.29 o 
   2   2  17      156.51      178.68     22.47 o 
   3   2  17      377.67      354.19     38.57 o 
   4   2  17      102.77       80.88     12.33 o 
   5   2  17      373.52      334.17     22.06 o 
   6   2  17      182.59      152.40     24.17 o 
  -6   3  17      177.83      167.78     21.84 o 
  -5   3  17      463.08      415.49     50.52 o 
  -4   3  17      109.50      113.14     17.72 o 
  -3   3  17      451.89      492.32     41.54 o 
  -2   3  17      480.66      503.81     34.02 o 
  -1   3  17      336.20      310.33     16.26 o 
   0   3  17      157.94      158.80     18.12 o 
   1   3  17      342.83      348.33     16.19 o 
   2   3  17      405.84      404.92     25.97 o 
   3   3  17      489.33      503.87     31.45 o 
   4   3  17      104.77       88.53     15.23 o 
   5   3  17      442.21      440.78     31.59 o 
   6   3  17      188.86      177.11     27.25 o 
  -5   4  17      150.82      129.94     21.02 o 
  -4   4  17      303.68      282.19     39.90 o 
  -3   4  17      279.70      273.91     24.90 o 
  -2   4  17      149.65      148.78     21.45 o 
  -1   4  17     1320.52     1365.36     55.27 o 
   0   4  17      213.64      197.70     20.15 o 
   1   4  17     1308.27     1414.75     63.09 o 
   2   4  17      172.71      144.62     19.92 o 
   3   4  17      268.35      222.40     29.48 o 
   4   4  17      321.29      341.36     39.63 o 
   5   4  17      175.34      159.49     20.93 o 
  -4   5  17      109.32      105.96     19.36 o 
  -3   5  17      170.32      144.62     18.15 o 
  -2   5  17       23.78       25.55      8.07 o 
  -1   5  17       46.43       67.77     12.67 o 
   0   5  17        0.81       -2.85      7.97 o 
   1   5  17       43.51       36.41      7.77 o 
   2   5  17       35.47       34.20     14.28 o 
   3   5  17      175.84      162.40     22.78 o 
   4   5  17      139.08      119.11     19.11 o 
  -3   6  17      125.81      132.42     21.40 o 
  -2   6  17      167.89      158.12     20.42 o 
  -1   6  17       20.40       25.30      7.31 o 
   0   6  17      587.94      633.93     39.88 o 
   1   6  17       27.72       30.30      7.57 o 
   2   6  17      175.71      152.30     20.42 o 
   3   6  17      150.24      116.48     21.64 o 
  -2   7  17      312.43      341.21     28.48 o 
  -1   7  17      213.47      170.02     21.67 o 
   0   7  17        4.93       10.57      7.27 o 
   1   7  17      214.89      179.30     25.24 o 
   2   7  17      315.86      283.91     36.36 o 
   0   0  18      310.59      315.98     30.39 o 
   1   0  18       18.02       22.56      5.40 o 
   2   0  18        6.86       11.52      6.76 o 
   3   0  18       59.75       56.08     10.03 o 
   4   0  18       95.96       88.49     15.31 o 
   5   0  18        4.86       24.65      5.89 o 
  -5   1  18       39.51       41.83      9.88 o 
  -4   1  18       56.10       61.37     10.31 o 
  -3   1  18       12.10       14.81      6.81 o 
  -2   1  18       77.13       71.00     10.19 o 
  -1   1  18      405.11      443.01     26.07 o 
   0   1  18      429.65      492.17     36.26 o 
   1   1  18      387.71      423.04     26.27 o 
   2   1  18       92.94       64.30     14.93 o 
   3   1  18       26.34       23.03      7.67 o 
   4   1  18       46.38       43.84     11.25 o 
   5   1  18       36.23       34.55      8.20 o 
  -5   2  18      957.87     1002.32     71.75 o 
  -4   2  18        9.94       16.76      9.06 o 
  -3   2  18     1377.47     1451.77     81.32 o 
  -2   2  18       35.67       36.80      7.53 o 
  -1   2  18      152.76      143.22     18.61 o 
   0   2  18       72.24       80.24      8.98 o 
   1   2  18      149.44      146.79     19.29 o 
   2   2  18       24.99       24.71      7.85 o 
   3   2  18     1400.63     1504.52     87.36 o 
   4   2  18        4.94       17.72      6.52 o 
   5   2  18      932.61     1050.60     63.50 o 
  -4   3  18      157.38      179.61     21.93 o 
  -3   3  18      388.88      462.91     47.53 o 
  -2   3  18       84.42       95.51     16.07 o 
  -1   3  18      415.84      398.06     29.55 o 
   0   3  18       60.83       54.40      8.42 o 
   1   3  18      429.76      365.62     29.67 o 
   2   3  18       87.04       75.12     12.12 o 
   3   3  18      408.39      352.28     38.46 o 
   4   3  18      155.71      114.59     22.49 o 
  -4   4  18      315.17      252.62     43.48 o 
  -3   4  18       67.30       70.28     11.92 o 
  -2   4  18      276.80      265.22     32.58 o 
  -1   4  18       34.89       33.00      8.39 o 
   0   4  18       62.03       38.99      7.31 o 
   1   4  18       27.55       36.97     10.76 o 
   2   4  18      279.43      274.76     33.04 o 
   3   4  18       47.18       52.79     11.36 o 
   4   4  18      305.12      337.41     35.80 o 
  -2   5  18      486.11      514.96     40.88 o 
  -1   5  18      192.80      163.11     21.79 o 
   0   5  18     1055.08     1064.29     47.56 o 
   1   5  18      196.00      146.44     23.36 o 
   2   5  18      448.43      468.33     46.67 o 
   1   0  19     1009.06     1114.03     97.90 o 
   2   0  19       28.05       24.44      5.95 o 
   3   0  19      254.04      239.68     21.96 o 
  -3   1  19      193.51      167.03     22.45 o 
  -2   1  19       13.87       17.58     10.49 o 
  -1   1  19       83.62       60.96     12.41 o 
   0   1  19       95.41       59.12      8.73 o 
   1   1  19       93.78       76.38     16.31 o 
   2   1  19       12.64       15.99      6.94 o 
   3   1  19      217.32      201.33     36.67 o 
  -3   2  19      165.12      132.79     29.64 o 
  -2   2  19       54.62       23.05     10.52 o 
  -1   2  19       45.94       55.26     12.45 o 
   0   2  19      122.59      105.23     14.81 o 
   1   2  19       50.09       42.17      8.54 o 
   2   2  19       46.86       33.10     10.80 o 
   3   2  19      173.15      157.10     24.40 o 
  -2   3  19      205.10      162.98     26.24 o 
  -1   3  19       43.46       43.09     11.89 o 
   0   3  19       29.37       20.89      7.26 o 
   1   3  19       46.21       67.38     11.66 o 
   2   3  19      221.75      241.82     25.68 o 
                                                 
